# Supplementary material for: Treatment and molecular analysis of bullous pemphigoid with tofacitinib: a case report and review of current literature
Source: Front Immunol. 2024 Oct 21;15:1464474. doi: 10.3389/fimmu.2024.1464474 (PMC11532171; doi:10.3389/fimmu.2024.1464474)
Supplement: Supplementary file 2 [file DataSheet2.xlsx]

## Sheet: Sheet1
Supplemental Table 1. Significantly differentially expressed genes in the skin biopsies of BP patients compared with health controls.
Supplemental Table 2. Complete list of Kyoto Encyclopedia of Genes and Genomes (KEGG) pathways of up-regulated genes in this study.
Supplemental Table 3. Full list of Gene Set Enrichment Analysis (GSEA) analysis results in this study.

## Sheet: Supplemental Table 1
ID	1	2	13	8	9	10	baseMeanCase	baseMeanControl	baseMean	log2FoldChange	lfcSE	stat	pvalue	padj	type	anno_gene_biotype	anno_chr	anno_start	anno_end	anno_is_transcription_factor
ZNF878	35.4744	2.92435	30.9836	0	0	1.51182	23.1274	0.50394	11.8157	4.76133	1.96265	2.42597	0.0152674	0.305258	Up	protein_coding	chr19	12043805	12052961	Yes
UGCG	7500.73	5399.81	4857.72	1378.23	70.3058	1883.73	5919.42	1110.75	3515.09	2.41166	1.14421	2.1077	0.0350572	0.455453	Up	protein_coding	chr9	111896814	111935369	.
COL4A4	213.448	176.923	225.259	13.7892	17.5764	73.0713	205.21	34.8123	120.011	2.51399	1.00528	2.5008	0.0123915	0.272184	Up	protein_coding	chr2	227002714	227164453	.
COL4A1	8400.81	4218.37	6955.39	532.261	3052.44	674.776	6524.86	1419.83	3972.34	2.20318	0.982578	2.24224	0.0249456	0.384148	Up	protein_coding	chr13	110148963	110307157	.
ITGAM	1108.12	1687.35	1373.33	454.353	193.341	484.79	1389.6	377.495	883.547	1.87284	0.781112	2.39766	0.0165	0.322499	Up	protein_coding	chr16	31259967	31332892	.
SMAD5	781.639	534.425	829.02	148.923	0	202.08	715.028	117.001	416.014	2.59466	1.31662	1.9707	0.048758	0.526943	Up	protein_coding	chr5	136132845	136182734	Yes
TMPRSS11D	307.845	1240.66	688.338	67.5668	0	112.883	745.613	60.1498	402.881	3.599	1.29648	2.77598	0.00550364	0.173992	Up	protein_coding	chr4	67820876	67884002	.
HCAR3	2389.41	1694.66	1895.02	286.125	304.658	607.248	1993.03	399.344	1196.19	2.31552	0.759294	3.04957	0.00229168	0.103186	Up	protein_coding	chr12	122714756	122716811	.
CLEC9A	71.55	20.4704	76.2028	8.27349	0	13.6064	56.0744	7.29329	31.6839	2.75292	1.26632	2.17396	0.0297083	0.416038	Up	protein_coding	chr12	10030682	10066031	.
HAMP	65.5374	10.2352	50.2436	0	0	4.53546	42.0054	1.51182	21.7586	4.4094	1.76714	2.49521	0.0125882	0.274243	Up	protein_coding	chr19	35280716	35285143	.
XPNPEP1	2970.83	3188.27	3288.44	381.27	46.8705	1121.27	3149.18	516.469	1832.83	2.60325	1.12376	2.31655	0.0205282	0.349367	Up	protein_coding	chr10	109864766	109923553	.
GJA5	326.485	249.301	159.105	92.3873	0	25.197	244.963	39.1948	142.079	2.59597	1.27113	2.04224	0.0411273	0.487435	Up	protein_coding	chr1	147756199	147773362	.
HLA-DPA1	12084.7	5438.56	18817.9	2334.5	4575.73	3829.94	12113.7	3580.06	7846.9	1.75896	0.838331	2.09817	0.0358898	0.461122	Up	protein_coding	chr6	33064569	33080775	.
CLEC14A	2518.68	1072.5	1912.61	506.751	123.035	634.964	1834.6	421.584	1128.09	2.11482	0.928022	2.27884	0.0226764	0.365615	Up	protein_coding	chr14	38254000	38256093	.
CALM1	24741.9	33458.2	36612.5	10781	2548.58	11743.8	31604.2	8357.82	19981	1.91854	0.880292	2.17944	0.0292991	0.413344	Up	protein_coding	chr14	90396502	90408268	.
CLCN1	37.8794	103.814	25.1218	6.20512	0	4.03152	55.6052	3.41221	29.5087	3.75544	1.29946	2.88999	0.00385252	0.144301	Up	protein_coding	chr7	143316111	143352083	.
CH25H	530.913	356.771	597.062	82.7349	0	95.7486	494.915	59.4945	277.205	3.01988	1.22415	2.46693	0.0136279	0.287914	Up	protein_coding	chr10	89205629	89207317	.
NDRG1	108335	92937.3	98608.1	11525.7	6268.93	13346.3	99960.2	10380.3	55170.2	3.26725	0.724735	4.5082	6.53804e-06	0.00185158	Up	protein_coding	chr8	133237175	133302022	.
RAPH1	338.51	73.1087	50.2436	22.7521	0	32.7561	153.954	18.5027	86.2284	2.96798	1.32208	2.24493	0.0247728	0.382862	Up	protein_coding	chr2	203394345	203535335	.
HOXA9	400.44	837.826	685.825	65.4985	0	0	641.364	21.8328	331.598	4.83354	1.78439	2.70879	0.00675286	0.196681	Up	protein_coding	chr7	27162438	27165537	Yes
HOXA11	46.8983	55.5626	118.91	0	0	5.0394	73.7903	1.6798	37.735	5.07412	1.57864	3.21423	0.00130793	0.0707213	Up	protein_coding	chr7	27181157	27185232	Yes
HOXA10	331.295	682.835	646.468	20.6837	0	8.06304	553.533	9.58226	281.557	5.66415	1.06737	5.30665	1.11658e-07	6.60516e-05	Up	protein_coding	chr7	27170605	27180261	Yes
LGALS9	4925.53	3017.93	3908.12	1575.41	257.788	858.21	3950.52	897.136	2423.83	2.13545	0.919388	2.32268	0.0201962	0.347857	Up	protein_coding	chr17	27629798	27649560	.
SRY	0	19.0083	72.8532	0	0	0	30.6205	0	15.3103	7.03629	2.78163	2.52956	0.0114207	0.260833	Up	protein_coding	chrY	2786855	2787682	Yes
PLAUR	3359.24	1893.52	1623.71	356.45	298.8	359.813	2292.16	338.354	1315.25	2.75798	0.739661	3.72871	0.000192465	0.019422	Up	protein_coding	chr19	43646095	43670547	.
TAGLN	30292.1	68399.1	47864.6	13385.8	13405	4481.03	48851.9	10423.9	29637.9	2.22866	0.845302	2.63652	0.00837607	0.223123	Up	protein_coding	chr11	117199370	117207464	.
OLR1	36.6769	34.3611	61.1297	6.20512	0	6.04728	44.0559	4.08413	24.07	3.16009	1.21582	2.59914	0.0093457	0.237872	Up	protein_coding	chr12	10158301	10172138	.
H3C8	2.40504	32.1678	6.69915	0	0	0	13.7573	0	6.87867	5.88245	2.5295	2.32554	0.0200433	0.34557	Up	protein_coding	chr6	26270918	26271413	.
SERPINB3	13287.9	28124.2	35948.5	2100.78	0	3701.94	25786.8	1934.24	13860.5	3.73612	1.64158	2.27593	0.0228504	0.367383	Up	protein_coding	chr18	63655197	63661893	.
PLVAP	7960.69	3460.97	4499.32	557.082	263.647	1497.71	5306.99	772.813	3039.9	2.77633	0.951578	2.91761	0.00352725	0.135977	Up	protein_coding	chr19	17351450	17377342	.
NTRK1	38.4807	375.779	183.389	13.7892	0	17.6379	199.216	10.4757	104.846	4.10305	1.27275	3.22376	0.00126519	0.0697974	Up	protein_coding	chr1	156815636	156881850	.
RASSF2	1890.96	1127.34	1200.82	508.13	23.4353	14.1103	1406.37	181.892	794.133	2.94227	1.3461	2.18577	0.0288322	0.409549	Up	protein_coding	chr20	4780023	4823608	.
MRC1	2494.63	5615.48	2437.65	347.487	0	271.624	3515.92	206.37	1861.15	4.08218	1.40382	2.90792	0.00363847	0.138399	Up	protein_coding	chr10	17809348	17911164	.
RSAD2	3957.5	144.024	690.012	64.809	76.1646	79.6225	1597.18	73.532	835.355	4.4421	1.20481	3.68696	0.000226949	0.0225047	Up	protein_coding	chr2	6865557	6898239	.
PLSCR4	482.211	173.268	13.3983	3.44729	0	12.5985	222.959	5.3486	114.154	5.18927	1.48423	3.49627	0.000471805	0.0371803	Up	protein_coding	chr3	146192335	146251179	.
FCER1G	4541.32	3867.45	4367.85	840.449	93.741	454.05	4258.87	462.747	2360.81	3.19595	0.968507	3.29987	0.000967296	0.0588439	Up	protein_coding	chr1	161215279	161220699	.
AKR1B15	93.7967	306.326	259.592	2.75783	0	0	219.905	0.919277	110.412	7.44259	1.44632	5.14589	2.66259e-07	0.000135788	Up	protein_coding	chr7	134549110	134579875	.
ACKR3	5562.86	332.645	580.314	168.228	0	312.443	2158.61	160.223	1159.42	3.74352	1.60791	2.32819	0.0199018	0.344169	Up	protein_coding	chr2	236567787	236582354	.
UPK1A	81.1702	252.956	600.411	31.0256	134.753	27.2128	311.513	64.3304	187.921	2.32214	1.13064	2.05382	0.0399931	0.481413	Up	protein_coding	chr19	35666517	35678481	.
KCNK4	99.208	293.166	36.8453	12.4102	0	18.1418	143.073	10.184	76.6286	3.66414	1.28031	2.86192	0.00421088	0.151343	Up	protein_coding	chr11	64291302	64300031	.
ACTG2	6645.13	11429.8	5733.63	1148.64	0	250.962	7936.19	466.533	4201.36	4.08536	1.54066	2.65169	0.00800904	0.216444	Up	protein_coding	chr2	73892967	73919865	.
BCAT1	471.388	424.031	496.574	62.7406	0	166.804	463.998	76.5149	270.256	2.57367	1.29129	1.99311	0.0462499	0.513539	Up	protein_coding	chr12	24810024	24949101	.
CCL20	269.365	834.902	292.25	28.9572	0	18.1418	465.506	15.6997	240.603	4.76504	1.13875	4.18445	2.85859e-05	0.00500399	Up	protein_coding	chr2	227805739	227817564	.
CCL23	229.682	704.037	1176.54	19.3048	0	56.9452	703.419	25.4167	364.418	4.71454	1.25611	3.75329	0.00017453	0.0179285	Up	protein_coding	chr17	36013056	36017972	.
CCL27	7889.14	11717.1	25671.1	2031.14	1318.23	3112.33	15092.5	2153.9	8623.19	2.80793	0.859738	3.26603	0.00109068	0.0640494	Up	protein_coding	chr9	34661890	34662657	.
CCL26	139.492	929.212	2502.97	59.9828	0	55.9373	1190.56	38.64	614.599	4.90349	1.40445	3.4914	0.000480498	0.0371803	Up	protein_coding	chr7	75769533	75789896	.
IL2RA	321.674	174.73	136.495	42.7464	0	61.4807	210.966	34.7423	122.854	2.54149	1.20804	2.10381	0.0353951	0.457874	Up	protein_coding	chr10	6010689	6062367	.
IL2RG	1362.46	1865.73	2797.73	525.367	298.8	697.957	2008.64	507.374	1258.01	1.9805	0.789873	2.50737	0.0121633	0.269937	Up	protein_coding	chrX	71107404	71112108	.
SMCO2	76.9614	169.612	212.698	26.1994	0	34.2679	153.091	20.1558	86.6231	2.82324	1.16813	2.41689	0.0156536	0.311739	Up	protein_coding	chr12	27446736	27502185	.
BHMT2	377.592	145.486	205.161	33.7834	0	41.827	242.746	25.2035	133.975	3.18271	1.16216	2.73862	0.00616979	0.187001	Up	protein_coding	chr5	79069767	79090069	.
SULF1	934.359	2825.65	267.129	160.644	0	130.017	1342.38	96.8867	719.633	3.77576	1.44646	2.61035	0.00904493	0.233332	Up	protein_coding	chr8	69466624	69660915	.
CXCL1	369.174	486.173	1144.72	35.1623	46.8705	10.0788	666.688	30.7039	348.696	4.49972	0.98638	4.56185	5.07042e-06	0.00152602	Up	protein_coding	chr4	73869393	73871308	.
CXCL2	149.714	107.47	87.9263	26.1994	46.8705	18.6458	115.037	30.5719	72.8043	1.98463	0.883086	2.24738	0.0246156	0.381463	Up	protein_coding	chr4	74097040	74099195	.
ANGPT2	490.027	448.888	530.908	81.356	0	50.8979	489.941	44.0846	267.013	3.42352	1.17441	2.9151	0.00355573	0.136641	Up	protein_coding	chr8	6499632	6563409	.
SASH3	1167.65	1041.07	1100.34	356.45	568.305	342.175	1103.02	422.31	762.664	1.39081	0.705258	1.97206	0.0486031	0.526715	Up	protein_coding	chrX	129779949	129795201	.
ENO2	1080.47	4314.15	2889.01	1045.22	339.811	939.848	2761.21	774.959	1768.08	1.83012	0.919999	1.98926	0.0466722	0.515473	Up	protein_coding	chr12	6913745	6923698	.
ARHGDIB	7536.2	7730.52	10467.4	2537.89	369.105	2977.28	8578.05	1961.43	5269.74	2.1272	0.97104	2.19065	0.0284775	0.407565	Up	protein_coding	chr12	14942031	14961728	.
MATN4	1833.84	171.074	357.567	263.373	23.4353	99.2762	787.495	128.695	458.095	2.59993	1.24534	2.08773	0.0368224	0.466007	Up	protein_coding	chr20	45293445	45308529	.
TBX21	55.9172	32.8989	41.0323	0	0	4.53546	43.2828	1.51182	22.3973	4.43795	1.64277	2.7015	0.00690277	0.198813	Up	protein_coding	chr17	47733236	47746122	Yes
FPR1	1234.99	935.061	427.908	50.3304	380.823	77.1028	865.986	169.419	517.702	2.37674	1.06257	2.23678	0.0253009	0.388133	Up	protein_coding	chr19	51745172	51804115	.
FPR3	881.448	455.467	433.77	33.7834	0	169.324	590.228	67.7024	328.965	3.09632	1.35147	2.29108	0.0219587	0.360799	Up	protein_coding	chr19	51795157	51826190	.
NT5E	3014.12	1064.46	1271.16	45.5042	0	336.128	1783.25	127.211	955.23	3.79627	1.46791	2.58616	0.00970506	0.242523	Up	protein_coding	chr6	85449584	85495791	.
WNT3	118.448	144.755	741.093	31.715	0	86.6777	334.766	39.4642	187.115	3.04116	1.38734	2.19209	0.0283734	0.407267	Up	protein_coding	chr17	46762506	46833084	.
PPP1R15A	9609.35	9575.05	9249.85	3566.56	603.458	2357.43	9478.08	2175.82	5826.95	2.12162	0.89937	2.35901	0.0183236	0.332637	Up	protein_coding	chr19	48872212	48876059	.
MICAL2	445.534	214.94	673.264	95.8346	0	113.89	444.579	69.9083	257.244	2.64052	1.29332	2.04166	0.0411851	0.487435	Up	protein_coding	chr11	12094008	12358479	.
PRF1	257.34	191.545	489.038	68.2563	0	62.4886	312.641	43.5816	178.111	2.79447	1.22376	2.28352	0.0223999	0.364237	Up	protein_coding	chr10	70597348	70602759	.
ADAMTS2	5175.65	906.548	1869.9	726.688	662.046	703.5	2650.7	697.412	1674.06	1.92604	0.915766	2.1032	0.0354481	0.457874	Up	protein_coding	chr5	179110853	179345461	.
ZNF844	284.998	243.452	463.079	0	0	0	330.509	0	165.255	10.4693	1.59018	6.58372	4.58806e-11	7.87081e-08	Up	protein_coding	chr19	12064731	12081565	Yes
DPEP2	142.499	408.678	478.989	82.0454	46.8705	120.442	343.389	83.1192	213.254	2.02516	0.906826	2.23324	0.0255332	0.389025	Up	protein_coding	chr16	67987394	68000564	.
CD300C	431.705	218.595	100.487	19.3048	0	34.2679	250.262	17.8576	134.06	3.70073	1.19649	3.09299	0.00198152	0.0939534	Up	protein_coding	chr17	74541073	74546115	.
SPRR1A	103950	225229	145593	21813.1	19088	13312.6	158257	18071.2	88164.2	3.13053	0.748859	4.1804	2.90999e-05	0.00504251	Up	protein_coding	chr1	152984081	152985814	.
SEPTIN2	6759.97	1016.94	1138.02	359.207	152.329	736.76	2971.64	416.099	1693.87	2.83191	1.11078	2.54948	0.0107885	0.254594	Up	protein_coding	chr2	241315100	241354027	.
HRNR	150.916	256.612	813.947	31.0256	0	28.2206	407.158	19.7487	213.453	4.27076	1.22267	3.49297	0.000477689	0.0371803	Up	protein_coding	chr1	152212076	152224193	.
SVEP1	7464.05	299.015	942.068	565.355	23.4353	424.821	2901.71	337.871	1619.79	3.09764	1.41317	2.19198	0.0283807	0.407267	Up	protein_coding	chr9	110365248	110579880	.
ENSG00000285043	339.111	85.5372	68.6663	31.0256	0	43.3388	164.438	24.7881	94.6132	2.65807	1.29597	2.05103	0.0402638	0.482687	Up	protein_coding	chr16	30053123	30070414	.
IFNAR2	1619.8	788.843	949.604	178.569	205.058	588.602	1119.41	324.077	721.746	1.78309	0.883414	2.01841	0.0435486	0.499066	Up	protein_coding	chr21	33205282	33265675	.
PLTP	10861.8	7938.15	11588.7	1806.38	123.035	2202.72	10129.5	1377.38	5753.46	2.87662	1.09187	2.6346	0.00842374	0.223255	Up	protein_coding	chr20	45898621	45912155	.
MFNG	701.671	1015.48	907.735	335.076	240.211	296.821	874.962	290.703	582.832	1.58555	0.7013	2.26088	0.0237668	0.374399	Up	protein_coding	chr22	37469063	37486393	.
SAMSN1	306.042	317.292	222.747	73.772	46.8705	81.1343	282.027	67.2589	174.643	2.04422	0.767999	2.66175	0.00777349	0.213709	Up	protein_coding	chr21	14485228	14658821	.
SPEGNB	0.601261	35.0922	6.69915	0	0	0	14.1309	0	7.06543	5.92104	2.6817	2.20794	0.0272481	0.400207	Up	protein_coding	chr2	219496131	219498287	.
PREPL	33.6706	71.6465	659.029	34.4729	0	48.8822	254.782	27.785	141.283	3.14587	1.49921	2.09835	0.0358741	0.461122	Up	protein_coding	chr2	44317607	44361862	.
S100A9	178898	1.23866e+06	1.19365e+06	33247.7	286484	36979.6	870402	118904	494653	2.87192	1.20267	2.38795	0.0169425	0.323644	Up	protein_coding	chr1	153357854	153361023	.
S100A8	80574.3	524377	628561	20632	131261	22466.2	411171	58119.7	234645	2.8227	1.15639	2.44096	0.0146482	0.2997	Up	protein_coding	chr1	153390032	153391073	.
IL36B	93.7967	258.074	465.591	27.5783	0	57.9531	272.487	28.5105	150.499	3.189	1.26617	2.51861	0.0117818	0.264057	Up	protein_coding	chr2	113022089	113052867	.
IL36G	3294.31	6372.16	3787.53	355.071	0	1146.97	4484.66	500.679	2492.67	3.15997	1.52626	2.0704	0.0384147	0.473763	Up	protein_coding	chr2	112973203	112985658	.
IFITM3	66556.5	34509.5	58976	12639.8	7581.31	11088.2	53347.3	10436.4	31891.9	2.35362	0.736274	3.19667	0.00139026	0.0733843	Up	protein_coding	chr11	319676	329475	.
TM4SF19	237.498	331.183	113.048	31.0256	0	44.3467	227.243	25.1241	126.183	3.09335	1.17834	2.62517	0.00866052	0.226917	Up	protein_coding	chr3	196319342	196338503	.
TIGIT	218.859	230.292	250.381	56.5355	0	45.8585	233.177	34.1314	133.654	2.70595	1.15096	2.35103	0.0187217	0.334907	Up	protein_coding	chr3	114276913	114310288	.
ANPEP	10143.9	12272	5950.52	1604.37	4019.15	1187.79	9455.47	2270.43	5862.95	2.0598	0.860598	2.39346	0.0166905	0.322801	Up	protein_coding	chr15	89784895	89815401	.
CD300E	1777.33	568.786	167.479	16.547	0	73.0713	837.864	29.8728	433.868	4.7548	1.39881	3.39917	0.000675914	0.0476813	Up	protein_coding	chr17	74609885	74623738	.
PITPNC1	1768.91	892.658	1333.97	349.555	427.693	217.702	1331.84	331.65	831.747	2.01101	0.765949	2.62551	0.00865184	0.226917	Up	protein_coding	chr17	67377281	67697256	.
IL20	79.9677	92.117	33.4957	0	0	4.03152	68.5268	1.34384	34.9353	5.22986	1.57075	3.32952	0.000869952	0.0550702	Up	protein_coding	chr1	206865623	206869223	.
IL24	342.719	220.057	168.316	0	0	0	243.697	0	121.849	10.03	1.60856	6.23537	4.50722e-10	5.15475e-07	Up	protein_coding	chr1	206897443	206904139	Yes
LY6G6F-LY6G6D	16.234	38.7476	0	0	0	0	18.3272	0	9.16361	6.29718	2.93962	2.14217	0.0321794	0.437778	Up	protein_coding	chr6	31706904	31717918	.
RAB42	117.246	110.394	119.747	29.6467	0	25.7009	115.796	18.4492	67.1225	2.53367	1.11079	2.28096	0.0225507	0.36491	Up	protein_coding	chr1	28592200	28595449	.
DDI2	297.624	0	103.837	0	0	8.06304	133.82	2.68768	68.254	5.46283	2.29508	2.38024	0.0173015	0.324121	Up	protein_coding	chr1	15617458	15669044	.
GALNT5	357.149	162.301	285.551	24.131	0	106.331	268.334	43.4875	155.911	2.58084	1.30471	1.97809	0.0479186	0.522265	Up	protein_coding	chr2	157257705	157318491	.
CRYBG3	239.302	146.949	272.99	27.5783	0	75.591	219.747	34.3898	127.068	2.61493	1.22707	2.13104	0.033086	0.443196	Up	protein_coding	chr3	97822011	97944984	.
DNAJC25-GNG10	399.237	886.078	1838.08	0	58.5881	117.922	1041.13	58.8367	549.984	4.14427	1.5693	2.64084	0.00827003	0.221466	Up	protein_coding	chr9	111631386	111670229	.
IL13RA2	67.3412	256.612	282.202	22.7521	0	35.2758	202.051	19.3426	110.697	3.28526	1.21239	2.70974	0.00673359	0.196454	Up	protein_coding	chrX	115003975	115018973	.
C1orf167	121.455	215.671	292.25	37.9202	0	19.1497	209.792	19.0233	114.408	3.35669	1.14728	2.92578	0.00343593	0.133962	Up	protein_coding	chr1	11761787	11789585	.
ZHX1	988.472	981.119	1357.42	184.775	609.317	237.86	1109	343.984	726.493	1.69992	0.83863	2.02702	0.0426601	0.495152	Up	protein_coding	chr8	123248451	123275541	Yes
FTL	125754	173656	292557	62188.4	84027.1	29925	197322	58713.5	128018	1.74883	0.826889	2.11495	0.0344339	0.450582	Up	protein_coding	chr19	48965309	48966879	.
PLA2G2A	13916.8	16590.6	13849.7	1770.53	93.741	143.119	14785.7	669.129	7727.4	4.46287	1.21137	3.68416	0.000229462	0.0226231	Up	protein_coding	chr1	19975431	19980416	.
RNASE2	39.0819	46.7896	279.689	8.27349	0	0	121.854	2.75783	62.3057	5.2552	1.73542	3.02821	0.00246007	0.108212	Up	protein_coding	chr14	20955487	20956436	.
TNFSF13B	592.242	296.09	610.46	101.35	0	123.465	499.597	74.9385	287.268	2.70968	1.27406	2.1268	0.0334369	0.444093	Up	protein_coding	chr13	108269629	108308484	.
C11orf96	4446.92	3363	2696.41	981.788	29.2941	374.427	3502.11	461.836	1981.97	2.91777	1.16989	2.49406	0.0126291	0.274243	Up	protein_coding	chr11	43942637	43943878	.
OAS1	2813.3	1256.01	3165.35	350.244	0	585.578	2411.55	311.941	1361.75	2.94532	1.45877	2.01904	0.0434828	0.498962	Up	protein_coding	chr12	112905856	112933219	.
SERPINB1	9822.19	7710.78	16700.1	1733.99	1236.21	1434.21	11411	1468.14	6439.59	2.9577	0.741674	3.98787	6.66696e-05	0.00907712	Up	protein_coding	chr6	2832332	2841863	.
SERPINB2	8399.01	5640.34	6362.52	681.184	111.317	1006.37	6800.62	599.623	3700.12	3.49857	0.979509	3.57176	0.000354588	0.0308779	Up	protein_coding	chr18	63871692	63903888	.
SERPINB4	6563.96	27077.3	40497.2	659.121	1546.73	1798.06	24712.8	1334.64	13023.7	4.21114	0.96637	4.35769	1.31441e-05	0.00300649	Up	protein_coding	chr18	63637259	63644256	.
MILR1	202.024	281.469	252.055	18.6154	0	10.5827	245.183	9.7327	127.458	4.4573	1.02764	4.3374	1.44177e-05	0.00316089	Up	protein_coding	chr17	64449037	64468643	.
STC2	379.997	244.183	252.055	35.8518	0	81.6383	292.078	39.1634	165.621	2.84344	1.20922	2.35147	0.0186992	0.334907	Up	protein_coding	chr5	173314723	173328414	.
ROBO4	2345.52	1047.65	1664.74	822.523	210.917	370.396	1685.97	467.945	1076.96	1.84417	0.884207	2.08568	0.037008	0.466818	Up	protein_coding	chr11	124883691	124897868	.
RAC2	2349.13	1839.42	2836.25	874.232	316.376	676.288	2341.6	622.299	1481.95	1.90743	0.785559	2.42812	0.0151775	0.304976	Up	protein_coding	chr22	37225270	37244448	.
TLR7	87.7841	37.2854	143.194	19.3048	0	20.1576	89.4213	13.1541	51.2877	2.63213	1.20987	2.17555	0.0295892	0.415047	Up	protein_coding	chrX	12867072	12890361	.
IVL	108834	30112	24036.5	4119.51	7387.96	10416.4	54327.6	7307.97	30817.8	2.89415	0.948041	3.05277	0.00226743	0.103101	Up	protein_coding	chr1	152908546	152911886	.
ESAM	2367.76	1332.77	2204.86	748.061	175.764	620.854	1968.46	514.893	1241.68	1.92902	0.876447	2.20095	0.0277395	0.403281	Up	protein_coding	chr11	124752583	124762290	.
MPZL2	4406.64	5048.89	5448.08	1181.73	93.741	2013.24	4967.87	1096.24	3032.05	2.17764	1.10344	1.9735	0.0484386	0.525927	Up	protein_coding	chr11	118253416	118264536	.
SPRR1B	201506	341944	279943	35622.2	68085.3	30807.4	274464	44838.3	159651	2.61389	0.765253	3.41572	0.00063614	0.0461112	Up	protein_coding	chr1	153031203	153032900	.
RRAGD	1000.5	2873.9	1474.65	477.794	146.47	458.585	1783.02	360.95	1071.98	2.29739	0.896059	2.56389	0.0103507	0.250288	Up	protein_coding	chr6	89364616	89412273	.
CPZ	13769.5	2337.29	2137.03	2180.06	240.211	713.579	6081.26	1044.62	3562.94	2.53963	1.18104	2.15033	0.0315293	0.432733	Up	protein_coding	chr4	8592660	8619759	.
MX2	4148.7	560.013	872.564	583.971	117.176	430.365	1860.43	377.171	1118.8	2.29729	1.10638	2.0764	0.0378572	0.471291	Up	protein_coding	chr21	41361999	41409393	.
ACVRL1	5571.28	963.573	4353.61	660.5	175.764	695.941	3629.49	510.735	2070.11	2.82476	1.01122	2.79342	0.00521546	0.17173	Up	protein_coding	chr12	51906908	51923361	.
ISG15	25629.3	2601.21	9177	1725.71	228.494	732.729	12469.2	895.645	6682.41	3.79716	1.14762	3.30872	0.000937241	0.0578359	Up	protein_coding	chr1	1001138	1014540	.
SIGLEC9	266.96	236.141	150.731	35.1623	0	63.4964	217.944	32.8863	125.415	2.66202	1.18527	2.24591	0.0247098	0.382578	Up	protein_coding	chr19	51124906	51136651	.
CACNA1I	62.5311	108.201	78.715	24.8205	0	14.1103	83.149	12.9769	48.063	2.53823	1.15035	2.20648	0.0273504	0.40068	Up	protein_coding	chr22	39570753	39689735	.
PTGES	5817.8	4440.62	4351.93	1777.42	1107.32	1580.86	4870.12	1488.53	3179.33	1.70885	0.696482	2.45355	0.0141454	0.293428	Up	protein_coding	chr9	129738349	129753042	.
KRT16	593790	1.35579e+06	1.61507e+06	41097.9	152862	42541.6	1.18822e+06	78833.9	633525	3.91389	0.934893	4.18646	2.83342e-05	0.00500399	Up	protein_coding	chr17	41609778	41615899	.
KRT13	44.4933	3887.19	3907.28	78.5982	0	295.813	2612.99	124.804	1368.9	4.37819	1.70616	2.5661	0.0102849	0.24991	Up	protein_coding	chr17	41500981	41505705	.
TFPI	1656.47	894.12	1920.98	562.597	228.494	400.128	1490.52	397.073	943.799	1.90277	0.805977	2.36083	0.0182342	0.331364	Up	protein_coding	chr2	187464230	187565760	.
TNFAIP6	743.759	152.797	81.2272	19.3048	87.8822	47.3704	325.928	51.5191	188.724	2.69655	1.15375	2.33721	0.0194281	0.34009	Up	protein_coding	chr2	151357592	151380046	.
PDK4	1486.32	304.132	364.266	252.341	46.8705	138.08	718.238	145.764	432.001	2.28741	1.06508	2.14764	0.0317424	0.434565	Up	protein_coding	chr7	95583499	95596516	.
ALDH1L2	255.536	140.369	205.999	56.5355	0	15.6221	200.634	24.0526	112.344	2.98114	1.2134	2.45685	0.0140162	0.292699	Up	protein_coding	chr12	105019790	105107643	.
VIM	141352	76428.6	100534	40101.6	26604.9	42516.9	106105	36407.8	71256.3	1.54312	0.725843	2.12598	0.0335052	0.444534	Up	protein_coding	chr10	17228241	17237593	.
SMARCE1	3949.68	3870.38	5638.17	1236.2	779.222	2034.41	4486.08	1349.94	2918.01	1.73068	0.774171	2.23553	0.0253827	0.388785	Up	protein_coding	chr17	40624962	40648654	.
H2BC18	24.6517	25.5881	37.6827	0	0	2.5197	29.3075	0.8399	15.0737	4.55119	1.69993	2.67728	0.00742226	0.207909	Up	protein_coding	chr1	149782689	149812373	.
CYTL1	75.7588	124.285	486.526	8.27349	0	37.2916	228.856	15.1884	122.022	3.80845	1.34485	2.83187	0.00462772	0.159415	Up	protein_coding	chr4	5014586	5019458	.
IRF8	2009.41	627.273	1163.98	264.752	0	111.371	1266.89	125.374	696.131	3.3231	1.38196	2.40462	0.0161891	0.318491	Up	protein_coding	chr16	85899162	85922606	Yes
ENSG00000131152	45.0945	157.915	0	0	0	0	67.6698	0	33.8349	8.18137	2.56494	3.18969	0.00142425	0.0747187	Up	protein_coding	chr16	87302876	87334273	.
ADAP2	2854.18	3209.47	2059.99	956.967	539.011	896.509	2707.88	797.496	1752.69	1.76097	0.725468	2.42735	0.0152095	0.304976	Up	protein_coding	chr17	30921917	30959322	.
SLA	1538.02	951.145	1019.11	255.099	234.353	503.436	1169.43	330.963	750.194	1.81589	0.777879	2.33441	0.0195744	0.341	Up	protein_coding	chr8	133036728	133102912	.
CERS3	3801.77	16174.6	17892.6	1670.56	263.647	2631.07	12623	1521.76	7072.37	3.05063	1.09432	2.7877	0.00530836	0.17191	Up	protein_coding	chr15	100400395	100544720	Yes
CR1	229.08	260.267	196.788	0	0	0	228.712	0	114.356	9.93827	1.58376	6.2751	3.49414e-10	4.57208e-07	Up	protein_coding	chr1	207496147	207641765	.
LGMN	10712.7	5854.55	5889.39	2297.27	169.906	2454.69	7485.53	1640.62	4563.08	2.18824	1.08358	2.01946	0.0434398	0.498802	Up	protein_coding	chr14	92703807	92748679	.
CYP19A1	208.036	12.4285	149.056	17.2364	0	2.01576	123.174	6.4174	64.7955	4.10918	1.49803	2.74305	0.00608715	0.185748	Up	protein_coding	chr15	51208057	51338601	.
SPRN	24.6517	0	586.176	0	0	12.5985	203.609	4.1995	103.904	5.48282	2.42087	2.26482	0.023524	0.371597	Up	protein_coding	chr10	133420666	133424625	.
PAX9	78.1639	128.671	46.894	19.9943	0	0	84.5764	6.66476	45.6206	3.5465	1.7433	2.03436	0.0419155	0.490884	Up	protein_coding	chr14	36657568	36679362	Yes
CCDC13	38.4807	55.5626	9.21133	0	0	0	34.4182	0	17.2091	7.2066	2.02001	3.56761	0.000360251	0.0309005	Up	protein_coding	chr3	42705756	42773253	.
CD69	183.986	99.4279	111.373	41.3675	0	24.6931	131.596	22.0202	76.8079	2.48662	1.16513	2.1342	0.032826	0.442017	Up	protein_coding	chr12	9752486	9760901	.
CD68	6125.64	3479.24	3050.63	457.8	1523.29	650.083	4218.5	877.058	2547.78	2.26999	0.857972	2.64576	0.00815085	0.219166	Up	protein_coding	chr17	7579491	7582111	.
FAM124B	59.5248	149.873	421.209	10.3419	0	44.8507	210.202	18.3975	114.3	3.42488	1.34952	2.53786	0.0111533	0.256825	Up	protein_coding	chr2	224378698	224402107	.
TMEM273	592.843	810.776	1090.29	328.182	164.047	199.056	831.302	230.428	530.865	1.8441	0.771469	2.39037	0.0168313	0.323539	Up	protein_coding	chr10	49154725	49188400	.
KCTD11	9468.05	6829.82	5273.07	2509.63	515.576	2951.07	7190.31	1992.09	4591.2	1.85025	0.924771	2.00077	0.0454175	0.509816	Up	protein_coding	chr17	7351889	7354944	.
RIMKLA	59.5248	85.5372	305.649	19.3048	0	6.04728	150.237	8.4507	79.3438	3.99034	1.27736	3.1239	0.00178471	0.0875479	Up	protein_coding	chr1	42380792	42424232	.
THBS1	24253.7	2114.3	1124.62	655.674	3052.44	477.735	9164.19	1395.28	5279.74	2.71714	1.33865	2.02975	0.0423815	0.493424	Up	protein_coding	chr15	39581079	39599466	.
FOSB	717.304	2490.81	695.874	186.154	111.317	182.93	1301.33	160.134	730.732	3.01472	0.901171	3.34534	0.000821814	0.0530008	Up	protein_coding	chr19	45467995	45475179	Yes
MAG	64.3349	0	7.53654	0	0	0	23.9571	0	11.9786	6.68434	2.90732	2.29914	0.0214971	0.357348	Up	protein_coding	chr19	35292125	35313807	.
WFDC1	757.588	1616.43	1208.36	286.814	0	95.2447	1194.13	127.353	660.74	3.21526	1.37358	2.34078	0.0192435	0.339025	Up	protein_coding	chr16	84294846	84329844	.
KCNIP3	585.027	42.4031	113.886	30.3361	0	38.8034	247.105	23.0465	135.076	3.35573	1.40107	2.39512	0.0166148	0.322795	Up	protein_coding	chr2	95297347	95386077	.
LRRC25	862.809	474.476	401.112	91.6979	193.341	65.5122	579.465	116.85	348.158	2.33643	0.860722	2.7145	0.0066375	0.194952	Up	protein_coding	chr19	18391137	18397622	.
CLIP1	6724.5	3683.22	2652.86	149.612	263.647	1616.64	4353.53	676.633	2515.08	2.68305	1.11164	2.41359	0.0157964	0.313279	Up	protein_coding	chr12	122271432	122422669	.
CD48	745.563	519.803	1816.31	227.521	46.8705	272.632	1027.22	182.341	604.783	2.48021	1.00485	2.46825	0.0135775	0.287914	Up	protein_coding	chr1	160678746	160711831	.
CD46	1979.35	1095.9	1060.14	59.9828	240.211	402.648	1378.46	234.281	806.372	2.55677	0.960246	2.66262	0.00775342	0.213499	Up	protein_coding	chr1	207752037	207795513	.
RAB20	636.134	308.519	534.257	217.179	46.8705	136.064	492.97	133.371	313.171	1.86678	0.906246	2.0599	0.0394081	0.478353	Up	protein_coding	chr13	110523066	110561722	.
NID2	299.428	106.008	89.6011	3.44729	23.4353	62.9925	165.012	29.9583	97.4853	2.44385	1.22727	1.99129	0.0464485	0.514318	Up	protein_coding	chr14	52004809	52069059	.
PPP1R3G	161.138	363.35	317.372	77.2192	0	47.3704	280.62	41.5299	161.075	2.70626	1.2193	2.21952	0.0264517	0.395622	Up	protein_coding	chr6	5085341	5089487	.
CD177	39.6832	429.879	290.576	0	23.4353	29.7325	253.379	17.7226	135.551	3.85937	1.55784	2.47739	0.0132349	0.282396	Up	protein_coding	chr19	43353686	43363172	.
MS4A4E	393.826	277.813	325.746	62.7406	0	54.4255	332.462	39.0554	185.759	3.03154	1.16179	2.60936	0.00907107	0.233655	Up	protein_coding	chr11	60200270	60243137	.
SPRR3	0	1158.04	87.0889	0	0	4.03152	415.044	1.34384	208.194	7.89336	2.36358	3.33957	0.000839074	0.0536091	Up	protein_coding	chr1	153001747	153003856	.
TEX101	50.5059	411.602	272.99	22.7521	0	50.394	245.033	24.382	134.707	3.25707	1.32024	2.46702	0.0136243	0.287914	Up	protein_coding	chr19	43401496	43418597	.
TPM4	38832.4	22640.3	20784.9	6673.95	4235.92	9961.89	27419.2	6957.25	17188.2	1.97827	0.780883	2.53338	0.0112968	0.258909	Up	protein_coding	chr19	16067021	16103002	.
C19orf38	105.221	179.116	284.714	41.3675	0	54.4255	189.684	31.931	110.807	2.50472	1.2071	2.07499	0.0379877	0.471807	Up	protein_coding	chr19	10836575	10869790	.
CA4	100.411	417.451	169.154	85.4927	0	19.6537	229.005	35.0488	132.027	2.66003	1.34435	1.97867	0.0478531	0.522097	Up	protein_coding	chr17	60149942	60159546	.
XCL2	40.2845	11.6974	229.446	8.96295	0	0	93.8092	2.98765	48.3984	4.78596	1.85689	2.57741	0.00995437	0.244818	Up	protein_coding	chr1	168540768	168543997	.
FCGR2B	2570.39	2297.08	1745.13	313.014	0	281.702	2204.2	198.239	1201.22	3.46576	1.37196	2.52613	0.0115327	0.261352	Up	protein_coding	chr1	161663143	161678654	.
FCGR2A	1552.45	2699.17	492.387	255.099	386.682	169.324	1581.34	270.368	925.854	2.5546	0.934526	2.73358	0.00626501	0.188886	Up	protein_coding	chr1	161505430	161519967	.
PER2	1264.45	97.2346	448.843	45.5042	93.741	100.284	603.51	79.8431	341.676	2.92399	1.09525	2.66969	0.00759204	0.210802	Up	protein_coding	chr2	238244044	238290102	.
CD300A	669.203	1036.68	552.68	304.051	105.459	278.175	752.855	229.228	491.041	1.70406	0.829452	2.05444	0.0399329	0.481413	Up	protein_coding	chr17	74466399	74484794	.
GAPDH	143881	278595	490631	127648	60234.5	98502.1	304369	95461.6	199915	1.67282	0.843507	1.98317	0.0473487	0.518056	Up	protein_coding	chr12	6534517	6538374	.
TMEM71	165.347	130.865	108.861	34.4729	0	26.7088	135.024	20.3939	77.709	2.62202	1.12446	2.33181	0.0197106	0.342522	Up	protein_coding	chr8	132685007	132760630	.
STING1	3266.65	3925.94	2755.86	1023.15	357.388	1657.96	3316.15	1012.84	2164.49	1.7081	0.865472	1.9736	0.0484272	0.525927	Up	protein_coding	chr5	139475533	139482758	.
CD79B	336.706	383.821	1334.81	199.253	193.341	147.654	685.111	180.083	432.597	1.92931	0.90442	2.1332	0.0329079	0.442773	Up	protein_coding	chr17	63928740	63932336	.
SLPI	19479	74932.8	80899.8	7116.58	3286.79	2489.46	58437.2	4297.61	31367.4	3.76508	0.929427	4.05097	5.10066e-05	0.00752045	Up	protein_coding	chr20	45252239	45254564	.
CD247	407.655	271.233	384.364	86.1822	0	99.7801	354.417	61.9874	208.202	2.48085	1.2347	2.00927	0.0445083	0.505321	Up	protein_coding	chr1	167425027	167518640	.
DDIT4	16289.4	11259.5	21572.9	4591.79	574.164	4921.98	16373.9	3362.64	9868.28	2.28287	1.00076	2.28115	0.0225398	0.36491	Up	protein_coding	chr10	72273924	72276036	.
LYPD5	9989.34	11245.6	7533.19	2304.86	2238.07	3154.16	9589.37	2565.69	6077.53	1.90171	0.691738	2.74918	0.00597444	0.1848	Up	protein_coding	chr19	43795927	43827199	.
LYPD1	159.334	147.68	232.795	24.131	0	14.1103	179.936	12.7471	96.3417	3.66174	1.07358	3.41077	0.000647795	0.0464976	Up	protein_coding	chr2	132643286	132671579	.
RGS1	904.296	344.342	505.786	55.1566	0	111.371	584.808	55.5091	320.159	3.36001	1.26314	2.66004	0.00781323	0.214115	Up	protein_coding	chr1	192575773	192580024	.
HABP2	0	31.4368	17.5853	0	0	0	16.3407	0	8.17034	6.13048	3.023	2.02794	0.0425659	0.494728	Up	protein_coding	chr10	113550837	113589602	.
CATSPERZ	206.834	318.754	324.909	68.2563	0	26.2049	283.499	31.4871	157.493	3.10471	1.19019	2.60858	0.00909183	0.233838	Up	protein_coding	chr11	64300358	64304770	.
LUM	15930.4	4596.35	3512.03	2191.1	187.482	2068.67	8012.92	1482.42	4747.67	2.43282	1.1428	2.12881	0.0332698	0.443813	Up	protein_coding	chr12	91102629	91111494	.
PTP4A1	2239.7	1244.31	4372.03	1023.15	52.7293	143.119	2618.68	406.334	1512.51	2.68327	1.21384	2.21057	0.0270659	0.399583	Up	protein_coding	chr6	63521746	63583588	.
IFI35	3234.78	2471.07	3414.05	1329.27	210.917	880.383	3039.97	806.858	1923.41	1.90995	0.91851	2.0794	0.0375808	0.469897	Up	protein_coding	chr17	43006740	43014456	.
CD24	14620.9	31854.9	22362.6	7132.44	1529.15	6946.81	22946.1	5202.8	14074.5	2.14032	0.913777	2.34228	0.0191662	0.339025	Up	protein_coding	chr6	106969831	106975627	.
HOXC5	186.391	129.402	120.585	54.4671	0	6.04728	145.459	20.1715	82.8154	2.77207	1.3232	2.09497	0.0361736	0.46218	Up	protein_coding	chr12	54033050	54035361	Yes
SHISAL1	376.389	160.839	93.7881	22.0626	0	46.8664	210.339	22.9764	116.658	3.11086	1.2391	2.51057	0.0120536	0.267849	Up	protein_coding	chr22	44243665	44312951	.
TMIGD3	314.459	616.307	324.071	17.2364	29.2941	10.0788	418.279	18.8698	218.574	4.58305	0.890972	5.14388	2.69121e-07	0.000135788	Up	protein_coding	chr1	111483348	111563962	.
ATF6	2688.84	1739.99	2586.71	641.885	117.176	780.603	2338.51	513.221	1425.87	2.18204	0.94168	2.31718	0.0204941	0.349367	Up	protein_coding	chr1	161766298	161964070	Yes
CXCL17	2.40504	563.668	690.85	8.27349	0	18.1418	418.974	8.80511	213.89	5.45786	1.65151	3.30476	0.000950573	0.0582396	Up	protein_coding	chr19	42428278	42442946	.
NKG7	354.744	241.259	1632.92	235.105	158.188	104.82	742.973	166.038	454.505	2.161	1.03047	2.0971	0.0359846	0.461372	Up	protein_coding	chr19	51371606	51372701	.
GUCY2C	132.879	86.2683	54.4306	13.0997	0	34.7719	91.1925	15.9572	53.5748	2.39939	1.22252	1.96266	0.0496854	0.531716	Up	protein_coding	chr12	14612632	14696599	.
BHLHE40	20880	8304.42	11273	1023.15	181.623	5019.75	13485.8	2074.84	7780.32	2.69927	1.20405	2.24183	0.0249726	0.38422	Up	protein_coding	chr3	4979437	4985323	Yes
FKBP10	8797.65	5019.65	5861.76	2066.99	1189.34	1458.91	6559.68	1571.75	4065.71	2.06029	0.73219	2.81387	0.00489485	0.165951	Up	protein_coding	chr17	41812680	41823213	.
IL1RN	12813.5	25346.8	15813.3	3201.84	2161.9	1045.68	17991.2	2136.47	10063.8	3.07406	0.822459	3.73764	0.000185752	0.0188555	Up	protein_coding	chr2	113117893	113134016	.
ALOX5AP	1091.89	856.834	1680.65	446.079	128.894	430.869	1209.79	335.281	772.536	1.84281	0.86154	2.13898	0.0324375	0.439199	Up	protein_coding	chr13	30713478	30764426	.
OXTR	80.5689	298.284	70.3411	6.20512	0	22.6773	149.731	9.62747	79.6793	3.80096	1.2808	2.96765	0.00300086	0.12327	Up	protein_coding	chr3	8750381	8769628	.
NCKAP1L	2043.08	1781.66	1631.24	455.042	29.2941	625.39	1818.66	369.909	1094.29	2.29051	1.1025	2.07756	0.0377497	0.470637	Up	protein_coding	chr12	54497752	54548243	.
NLGN4Y	0	166.688	206.836	0	0	0	124.508	0	62.254	9.06068	2.50671	3.61457	0.000300842	0.0273558	Up	protein_coding	chrY	14522573	14845654	.
FBN2	65.5374	341.418	136.495	37.9202	0	43.8428	181.15	27.2543	104.202	2.66405	1.2717	2.09487	0.0361823	0.46218	Up	protein_coding	chr5	128257909	128659185	.
AOAH	504.458	641.895	875.076	133.755	0	81.1343	673.81	71.6297	372.72	3.20499	1.25721	2.54929	0.0107944	0.254594	Up	protein_coding	chr7	36512941	36724549	.
ENSG00000267179	0.601261	53.3694	2.51218	0	0	0	18.8276	0	9.4138	6.33539	2.68185	2.36232	0.0181607	0.331364	Up	protein_coding	chr19	11925075	11979290	.
GAPT	98.0055	46.7896	149.893	36.5412	23.4353	13.6064	98.2295	24.5276	61.3786	1.9985	0.99153	2.01557	0.0438449	0.500772	Up	protein_coding	chr5	58491435	58497090	.
APOBEC3B	408.256	1068.85	1552.53	6.89458	0	180.411	1009.88	62.435	536.156	3.99178	1.5339	2.60237	0.00925808	0.236416	Up	protein_coding	chr22	38982347	38992804	.
RNASEK-C17orf49	88.3853	0	195.95	0	0	0	94.7785	0	47.3892	8.66712	2.52012	3.43917	0.000583503	0.0437117	Up	protein_coding	chr17	7013733	7017520	.
PTGER2	269.365	71.6465	204.324	17.2364	0	22.1734	181.778	13.1366	97.4575	3.64808	1.15604	3.15568	0.00160125	0.0819984	Up	protein_coding	chr14	52314305	52328598	.
AKR1B10	1132.17	6552.73	6761.95	99.9713	0	508.979	4815.62	202.984	2509.3	4.56079	1.53448	2.9722	0.00295672	0.122863	Up	protein_coding	chr7	134527567	134541412	.
IFI16	12684.2	4737.45	4933.92	1678.14	1277.22	3707.99	7451.85	2221.12	4836.49	1.74545	0.887179	1.96741	0.0491356	0.528808	Up	protein_coding	chr1	158999968	159055155	.
CA9	870.024	1780.2	1836.4	111.692	0	342.175	1495.54	151.289	823.416	3.29337	1.39724	2.35704	0.0184211	0.333699	Up	protein_coding	chr9	35673928	35681159	.
SLC18A3	0	151.335	54.4306	0	0	0	68.5885	0	34.2943	8.20051	2.58289	3.17494	0.00149868	0.0776734	Up	protein_coding	chr10	49610310	49612720	.
HOXA7	194.808	231.755	323.234	53.7777	0	0	249.932	17.9259	133.929	3.7498	1.77903	2.10777	0.0350507	0.455453	Up	protein_coding	chr7	27153716	27157936	Yes
CA2	1821.82	5168.06	6821.41	48.262	0	993.77	4603.76	347.344	2475.55	3.72454	1.65593	2.24921	0.0244991	0.380852	Up	protein_coding	chr8	85464007	85481493	.
PRKCQ	128.67	93.5792	152.406	16.547	0	34.7719	124.885	17.1063	70.9956	2.74754	1.14687	2.39567	0.0165898	0.322795	Up	protein_coding	chr10	6427143	6580301	.
RBM14-RBM4	46.8983	363.35	192.601	17.2364	0	50.394	200.95	22.5435	111.747	3.07991	1.33395	2.30886	0.0209513	0.352718	Up	protein_coding	chr11	66616626	66646469	.
ACKR1	10846.7	6220.09	9419	2269.69	497.999	2017.27	8828.61	1594.99	5211.8	2.46674	0.8864	2.78287	0.00538803	0.17191	Up	protein_coding	chr1	159204875	159206500	.
ACKR2	499.046	464.971	76.2028	71.7036	0	29.2285	346.74	33.644	190.192	3.31434	1.32874	2.49435	0.0126187	0.274243	Up	protein_coding	chr3	42809445	42867286	.
CTSK	24197.7	3257.72	16999.1	3403.85	93.741	3599.64	14818.2	2365.75	8591.96	2.64617	1.30352	2.03001	0.0423552	0.493424	Up	protein_coding	chr1	150794880	150808908	.
CTSL	42176	14518.7	13374.9	2339.33	128.894	2166.94	23356.5	1545.06	12450.8	3.91656	1.16041	3.37517	0.000737707	0.0498246	Up	protein_coding	chr9	87724051	87731469	.
CXCL6	0	37.2854	158.267	0	0	0	65.1843	0	32.5921	8.12673	2.61123	3.11222	0.00185683	0.0892268	Up	protein_coding	chr4	73836640	73838760	.
AMMECR1	683.633	992.816	954.629	313.703	0	22.1734	877.026	111.959	494.493	2.95655	1.48876	1.98591	0.047043	0.516329	Up	protein_coding	chrX	110194186	110440233	.
C4orf3	12621.1	10958.3	27787.2	4899.97	4153.9	6686.28	17122.2	5246.72	11184.5	1.70615	0.790591	2.15807	0.0309226	0.429537	Up	protein_coding	chr4	119296419	119304445	.
PDZK1IP1	6265.14	29796.2	37042.9	6626.38	5794.37	6488.73	24368.1	6303.16	15335.6	1.95079	0.908257	2.14784	0.0317264	0.434565	Up	protein_coding	chr1	47183582	47191044	.
PDPN	5006.7	660.903	3006.24	283.367	292.941	474.711	2891.28	350.34	1620.81	3.04307	0.966969	3.14702	0.00164943	0.0842144	Up	protein_coding	chr1	13583465	13617957	.
IL5	0	53.3694	6.69915	0	0	0	20.0228	0	10.0114	6.42412	2.99883	2.14221	0.0321769	0.437778	Up	protein_coding	chr5	132541445	132556838	.
IL9	0	31.4368	25.9592	0	0	0	19.132	0	9.56599	6.35791	2.93322	2.16755	0.0301927	0.421102	Up	protein_coding	chr5	135892246	135895841	.
SUSD1	399.838	320.216	192.601	97.903	0	63.4964	304.218	53.7998	179.009	2.46125	1.24283	1.98037	0.0476625	0.521128	Up	protein_coding	chr9	112040783	112175297	.
LYN	1419.58	848.061	863.353	175.812	111.317	353.766	1043.66	213.632	628.648	2.27735	0.836815	2.72145	0.0064997	0.192713	Up	protein_coding	chr8	55879835	56014169	.
PTX3	2800.07	156.453	249.543	41.3675	0	26.7088	1068.69	22.6921	545.691	5.49568	1.46222	3.75845	0.000170967	0.0177754	Up	protein_coding	chr3	157436850	157443633	.
TLR4	657.779	198.125	554.355	131.686	105.459	127.497	470.086	121.547	295.817	1.94634	0.839429	2.31865	0.0204139	0.349042	Up	protein_coding	chr9	117704175	117724735	.
SYNPO2	100.411	1894.98	1483.02	445.39	70.3058	108.347	1159.47	208.014	683.743	2.47185	1.2402	1.99311	0.0462493	0.513539	Up	protein_coding	chr4	118850688	119061247	.
ASDURF	27.658	101.621	50.2436	12.4102	0	8.56698	59.8409	6.99241	33.4167	2.90302	1.24063	2.33996	0.0192857	0.339163	Up	protein_coding	chr2	189661459	189666437	.
TNFAIP3	2414.66	1693.2	989.799	347.487	533.152	662.681	1699.22	514.44	1106.83	1.72414	0.787931	2.18818	0.0286563	0.408317	Up	protein_coding	chr6	137867214	137883314	.
DMRT3	5.41135	28.5124	16.7479	0	0	0	16.8905	0	8.44527	6.17808	2.2865	2.70198	0.00689285	0.198813	Up	protein_coding	chr9	976655	991732	Yes
FERMT3	2972.63	2772.28	2425.09	952.83	755.787	810.839	2723.34	839.819	1781.58	1.69634	0.668767	2.53652	0.0111959	0.257462	Up	protein_coding	chr11	64205926	64223896	.
GNA15	12256.1	12044.7	9476.78	3416.26	4405.83	4538.99	11259.2	4120.36	7689.77	1.45039	0.673467	2.15361	0.0312706	0.432618	Up	protein_coding	chr19	3136033	3163749	.
ADGRF1	52.9109	149.873	173.34	0	0	6.04728	125.375	2.01576	63.6953	5.6161	1.54355	3.63842	0.000274316	0.0261438	Up	protein_coding	chr6	46997708	47042332	.
TCAF2C	66.1387	29.9746	55.268	9.65241	0	15.1182	50.4604	8.25687	29.3586	2.4267	1.21267	2.00112	0.0453798	0.509816	Up	protein_coding	chr7	143639230	143647646	.
USP17L1	70.9488	8.77305	8.37394	0.689458	0	1.00788	29.3652	0.565779	14.9655	5.02169	1.73254	2.89846	0.00374996	0.141076	Up	protein_coding	chr8	7332387	7333979	.
TDO2	113.037	125.747	180.04	0	0	12.5985	139.608	4.1995	71.9037	4.83757	1.55843	3.10413	0.0019084	0.0911937	Up	protein_coding	chr4	155854762	155920406	.
GZMA	367.972	301.939	1136.34	137.202	99.5998	74.5831	602.085	103.795	352.94	2.53491	0.910755	2.78331	0.0053808	0.17191	Up	protein_coding	chr5	55102646	55110252	.
GZMB	1231.38	503.719	1369.14	36.5412	0	20.6615	1034.75	19.0676	526.907	5.65012	1.1093	5.0934	3.51704e-07	0.000167597	Up	protein_coding	chr14	24630954	24634267	.
GZMH	202.024	155.722	942.068	110.313	0	39.8113	433.271	50.0415	241.656	3.08131	1.39494	2.20892	0.02718	0.400142	Up	protein_coding	chr14	24606480	24609699	.
MYH11	13241.6	22274.8	2551.54	3065.33	732.352	587.594	12689.3	1461.76	7075.52	3.11694	1.11794	2.7881	0.00530181	0.17191	Up	protein_coding	chr16	15703135	15857028	.
MAP4K4	9649.03	5192.18	4864.42	1105.89	468.705	1430.69	6568.54	1001.76	3785.15	2.71035	0.832656	3.25507	0.00113363	0.0654867	Up	protein_coding	chr2	101696850	101894690	.
PGF	4880.43	4949.46	7146.32	946.625	486.282	460.097	5658.74	631.001	3144.87	3.16268	0.755683	4.1852	2.84915e-05	0.00500399	Up	protein_coding	chr14	74941834	74955626	.
NRP1	788.253	780.801	1974.57	442.632	316.376	225.261	1181.21	328.09	754.649	1.84765	0.83179	2.2213	0.026331	0.394849	Up	protein_coding	chr10	33177492	33336262	.
ARSF	150.916	2143.55	1853.99	217.179	29.2941	234.836	1382.82	160.436	771.627	3.09564	1.21241	2.55329	0.0106712	0.253903	Up	protein_coding	chrX	3041471	3112727	.
FBLN2	29190	6027.08	9188.72	3411.44	374.964	2372.55	14801.9	2052.98	8427.46	2.84886	1.09881	2.59268	0.0095231	0.240248	Up	protein_coding	chr3	13549125	13638422	.
FBLN1	77650.4	11368.4	21937.2	12910.1	8372.25	7630.66	36985.3	9637.67	23311.5	1.94016	0.974118	1.99171	0.0464031	0.514241	Up	protein_coding	chr22	45502238	45601135	.
SIGLEC12	253.131	95.7724	203.487	17.2364	0	7.05516	184.13	8.0972	96.1136	4.31141	1.12412	3.83536	0.00012538	0.0139668	Up	protein_coding	chr19	51491227	51501800	.
NWD2	374.585	65.7979	30.1462	11.0313	0	8.06304	156.843	6.36479	81.604	4.44175	1.36766	3.24771	0.00116338	0.0667486	Up	protein_coding	chr4	37244743	37449463	.
MT1M	5106.51	872.187	1294.61	676.358	234.353	231.812	2424.43	380.841	1402.64	2.66733	1.03251	2.58334	0.0097848	0.242781	Up	protein_coding	chr16	56632659	56633981	.
MT1A	865.214	38.0165	111.373	37.9202	0	17.6379	338.201	18.5194	178.36	4.11923	1.47682	2.78925	0.00528296	0.17191	Up	protein_coding	chr16	56638666	56640087	.
TLR2	529.711	1022.06	442.981	213.732	228.494	178.899	664.917	207.041	435.979	1.68621	0.773287	2.18058	0.0292143	0.412645	Up	protein_coding	chr4	153684070	153706260	.
SLAMF9	15.6328	40.9409	34.3331	0	0	0	30.3023	0	15.1511	7.02152	1.97461	3.5559	0.000376686	0.0315222	Up	protein_coding	chr1	159951492	159954237	.
SLAMF7	1164.64	774.952	1171.51	373.686	304.658	315.97	1037.04	331.438	684.237	1.64402	0.700172	2.34803	0.0188731	0.336207	Up	protein_coding	chr1	160739057	160754821	.
HOXD4	147.309	88.4616	88.7637	16.547	0	34.2679	108.178	16.9383	62.5582	2.55693	1.16482	2.19514	0.0281538	0.405865	Up	protein_coding	chr2	176151550	176153226	Yes
F13A1	11482.3	10104.4	8505.41	1171.39	0	1380.8	10030.7	850.728	5440.7	3.55783	1.53524	2.31744	0.0204799	0.349367	Up	protein_coding	chr6	6144084	6321013	.
CHST13	327.086	103.083	137.333	30.3361	46.8705	49.8901	189.167	42.3656	115.766	2.16801	0.90753	2.38891	0.0168983	0.323539	Up	protein_coding	chr3	126524155	126543291	.
ARL11	133.48	155.722	161.617	37.9202	0	23.1812	150.273	20.3671	85.32	2.77773	1.11818	2.48415	0.012986	0.279867	Up	protein_coding	chr13	49628507	49633872	.
SLFN5	3071.84	431.341	815.621	97.2135	0	216.19	1439.6	104.468	772.035	3.76872	1.44525	2.60766	0.00911642	0.23412	Up	protein_coding	chr17	35243071	35273655	.
MMP2	106967	9185.38	46141.2	11236.1	4564.02	5745.42	54098	7181.84	30639.9	2.913	1.05562	2.75951	0.00578873	0.180228	Up	protein_coding	chr16	55389700	55506691	.
MMP3	3089.28	51.1761	273.828	73.772	0	11.5906	1138.09	28.4542	583.274	5.28269	1.65968	3.18295	0.00145781	0.0760143	Up	protein_coding	chr11	102835801	102843609	.
PECAM1	10517.3	6748.67	9611.6	2772.31	3802.37	2223.89	8959.17	2932.86	5946.01	1.61177	0.713714	2.25828	0.0239282	0.375561	Up	protein_coding	chr17	64319415	64413776	.
ALPK2	424.49	24.857	104.674	19.9943	0	13.6064	184.674	11.2002	97.937	3.92332	1.38409	2.83458	0.00458854	0.158702	Up	protein_coding	chr18	58481247	58629091	.
JUN	14945.5	145.486	758.679	599.139	281.223	391.057	5283.23	423.806	2853.52	3.63866	1.43895	2.52869	0.011449	0.260833	Up	protein_coding	chr1	58780791	58784047	Yes
BASP1	6405.23	2143.55	4067.22	361.276	175.764	580.035	4205.33	372.358	2288.85	3.49108	0.882036	3.95798	7.55878e-05	0.00974969	Up	protein_coding	chr5	17065598	17276843	.
SMIM10	358.953	154.99	342.494	67.5668	0	74.5831	285.479	47.3833	166.431	2.54659	1.23156	2.06778	0.038661	0.475093	Up	protein_coding	chrX	134990991	134992473	.
TBX5	46.8983	6.57979	63.6419	5.51566	0	0	39.04	1.83855	20.4393	4.12697	1.87177	2.20485	0.0274646	0.400983	Up	protein_coding	chr12	114353911	114408442	Yes
FAP	2137.48	1068.85	1453.72	166.849	134.753	207.623	1553.35	169.742	861.545	3.18661	0.748597	4.25678	2.07397e-05	0.00404306	Up	protein_coding	chr2	162170684	162243456	.
TNFRSF17	10.8227	20.4704	57.7802	0	0	0	29.6911	0	14.8455	6.99137	2.06464	3.38625	0.000708549	0.0490127	Up	protein_coding	chr16	11965210	11968068	.
TNFSF8	334.301	264.654	217.722	79.2876	76.1646	46.8664	272.226	67.4395	169.833	2.02449	0.773754	2.61645	0.00888501	0.231293	Up	protein_coding	chr9	114893343	114930595	.
PLEKHO2	3288.9	2723.3	1962.85	978.34	210.917	1031.06	2658.35	740.106	1699.23	1.84061	0.90134	2.04208	0.0411435	0.487435	Up	protein_coding	chr15	64841883	64868002	.
PI3	11142.6	176999	84398.4	752.888	5565.87	524.602	90846.7	2281.12	46563.9	5.31695	1.28942	4.12353	3.73114e-05	0.00609598	Up	protein_coding	chr20	45174902	45176544	.
KCNMB1	515.882	792.499	416.185	215.8	234.353	173.355	574.855	207.836	391.345	1.47172	0.740674	1.98699	0.046923	0.516189	Up	protein_coding	chr5	170374671	170389634	.
PHLDA2	6741.94	4043.64	3466.81	1847.06	439.411	1618.66	4750.8	1301.71	3026.25	1.86552	0.884365	2.10945	0.034906	0.454679	Up	protein_coding	chr11	2928273	2929420	Yes
PCBP3	382.402	461.316	262.104	93.0768	0	99.2762	368.607	64.1177	216.362	2.49039	1.24415	2.00167	0.04532	0.509816	Up	protein_coding	chr21	45643694	45942454	.
CHST11	436.515	385.283	457.217	164.78	123.035	178.395	426.338	155.403	290.871	1.44708	0.70953	2.03949	0.0414012	0.488807	Up	protein_coding	chr12	104456948	104762014	.
SEMA3A	524.299	291.704	243.682	101.35	0	18.1418	353.228	39.8307	196.529	3.1044	1.31196	2.36623	0.0179703	0.330012	Up	protein_coding	chr7	83955777	84492724	.
EIF1AY	0	1425.62	2020.63	0	0	0	1148.75	0	574.375	12.2666	2.55599	4.79917	1.59324e-06	0.000621182	Up	protein_coding	chrY	20575776	20593154	.
C1QTNF3	371.579	22.6637	294.763	36.5412	0	48.8822	229.668	28.4745	129.071	2.95661	1.4093	2.09793	0.0359113	0.461122	Up	protein_coding	chr5	34017858	34043213	.
MMP1	4369.96	1465.1	2170.52	48.9515	0	19.6537	2668.53	22.8684	1345.7	6.77683	1.1586	5.84918	4.94014e-09	4.46043e-06	Up	protein_coding	chr11	102789919	102798160	.
H3-3B	71269.8	56156.3	73343.1	18864.2	9497.14	27950.5	66923.1	18770.6	42846.9	1.83387	0.780435	2.34981	0.0187829	0.335297	Up	protein_coding	chr17	75776434	75785486	.
TNFSF18	42.6895	26.3191	32.6584	5.51566	0	4.03152	33.889	3.18239	18.5357	3.12642	1.27565	2.45084	0.0142524	0.294578	Up	protein_coding	chr1	173039202	173050941	.
IFNL1	49.3034	0	18.4227	0	0	0	22.5753	0	11.2877	6.59824	2.8604	2.30675	0.0210686	0.353595	Up	protein_coding	chr19	39296407	39298673	.
HCAR2	3082.06	2705.02	2495.43	712.899	128.894	964.037	2760.84	601.943	1681.39	2.19231	0.946276	2.31678	0.0205158	0.349367	Up	protein_coding	chr12	122701293	122703357	.
JCHAIN	212.245	78.9574	2931.72	164.091	0	39.3073	1074.31	67.7994	571.053	3.96862	1.66775	2.37962	0.0173303	0.324121	Up	protein_coding	chr4	70655541	70681817	.
A2ML1	5334.38	15297.3	10758	623.959	17.5764	1997.11	10463.2	879.55	5671.38	3.57018	1.33734	2.66961	0.00759402	0.210802	Up	protein_coding	chr12	8822621	8876787	.
KLRD1	40.2845	20.4704	111.373	13.0997	17.5764	3.52758	57.3761	11.4012	34.3887	2.43248	1.21791	1.99726	0.0457971	0.511824	Up	protein_coding	chr12	10226058	10329608	.
LY96	674.013	1076.16	1778.62	148.923	0	131.528	1176.27	93.4837	634.875	3.63231	1.30423	2.78502	0.00535251	0.17191	Up	protein_coding	chr8	73991392	74029079	.
FABP5	103099	110502	206526	28318.8	10305.7	37250.2	140043	25291.6	82667.1	2.46903	0.858491	2.87601	0.00402736	0.147627	Up	protein_coding	chr8	81280536	81284777	.
MXD1	4981.44	11214.1	9215.52	160.644	3239.92	1475.03	8470.37	1625.2	5047.78	2.38349	1.12159	2.12509	0.033579	0.44459	Up	protein_coding	chr2	69897688	69942945	Yes
GPX2	627.716	3644.47	3991.86	623.27	164.047	656.634	2754.68	481.317	1618	2.51234	1.03412	2.42945	0.0151218	0.304976	Up	protein_coding	chr14	64939158	64942745	.
VSTM1	5.41135	21.9326	73.6906	0	0	0	33.6782	0	16.8391	7.17311	2.13642	3.35755	0.000786378	0.051294	Up	protein_coding	chr19	54040825	54063953	.
TGM1	10225.6	27997	12656.4	3382.48	105.459	5646.65	16959.7	3044.86	10002.3	2.47695	1.25836	1.9684	0.0490225	0.527922	Up	protein_coding	chr14	24249114	24264432	.
LEMD1	55.316	41.672	51.9184	15.8575	0	5.54334	49.6355	7.13362	28.3845	2.60869	1.22586	2.12805	0.0333331	0.444093	Up	protein_coding	chr1	205381378	205455954	.
TGM2	585.628	478.862	361.754	91.6979	0	52.9137	475.415	48.2039	261.809	3.25734	1.20408	2.70525	0.00682533	0.197785	Up	protein_coding	chr20	38127385	38166578	.
TUBB6	2845.77	3455.12	12392.6	1053.49	427.693	1454.87	6231.16	978.686	3604.92	2.66843	0.976375	2.733	0.00627607	0.188888	Up	protein_coding	chr18	12307669	12344320	.
ENSG00000284292	59.5248	23.3948	0	0	0	0	27.6399	0	13.8199	6.89047	2.76476	2.49225	0.0126936	0.2746	Up	protein_coding	chr7	99325879	99394653	.
CCR1	888.062	409.409	298.95	62.7406	93.741	88.6934	532.14	81.725	306.933	2.71124	0.841267	3.22281	0.00126941	0.0697974	Up	protein_coding	chr3	46201711	46208313	.
CCR5	115.442	388.207	432.933	102.04	0	6.55122	312.194	36.197	174.195	3.06889	1.459	2.10342	0.0354292	0.457874	Up	protein_coding	chr3	46370946	46376206	.
CD86	870.625	560.744	537.607	75.1509	0	107.843	656.325	60.998	358.662	3.39199	1.22808	2.76204	0.00574414	0.179165	Up	protein_coding	chr3	122055362	122121139	.
ZBED2	245.314	899.968	647.305	123.413	87.8822	273.135	597.529	161.477	379.503	1.87615	0.930481	2.01633	0.0437657	0.500201	Up	protein_coding	chr3	111592900	111595346	Yes
CD8A	361.358	135.982	396.925	62.7406	0	47.8743	298.088	36.8716	167.48	2.95921	1.21921	2.42716	0.0152177	0.304976	Up	protein_coding	chr2	86784610	86808396	.
GALNT16	3887.15	1000.13	1241.02	275.783	93.741	394.081	2042.76	254.535	1148.65	2.99571	0.981839	3.05112	0.00227986	0.103186	Up	protein_coding	chr14	69259964	69357033	.
S100P	1607.77	21648.2	6865.79	1871.88	1763.5	568.948	10040.6	1401.44	5721.02	2.84141	1.11274	2.55354	0.0106635	0.253903	Up	protein_coding	chr4	6693878	6697170	.
CASP14	53928.3	92518.4	94406.1	27583.1	10258.8	28952.9	80284.2	22264.9	51274.6	1.85022	0.811446	2.28015	0.0225988	0.36491	Up	protein_coding	chr19	15049480	15058293	.
MSR1	856.195	183.503	368.453	102.729	0	60.4728	469.384	54.4007	261.892	3.07504	1.31342	2.34125	0.0192191	0.339025	Up	protein_coding	chr8	16107878	16567362	.
HK2	13137.5	7718.82	9515.3	1224.48	0	2281.84	10123.9	1168.77	5646.33	3.11349	1.58046	1.96999	0.0488394	0.526943	Up	protein_coding	chr2	74834127	74893359	.
HK3	671.007	867.801	465.591	65.4985	0	80.1265	668.133	48.5416	358.337	3.73675	1.19254	3.13344	0.0017277	0.0859093	Up	protein_coding	chr5	176880869	176899346	.
RAET1L	652.368	442.308	433.77	70.3247	0	97.7644	509.482	56.0297	282.756	3.14559	1.21573	2.58742	0.00966978	0.242168	Up	protein_coding	chr6	150018334	150025532	.
RNF103-CHMP3	12.6265	9.50413	10.8861	0	0	0	11.0056	0	5.50279	5.56126	2.44677	2.2729	0.0230321	0.369267	Up	protein_coding	chr2	86505668	86721122	.
SAMD9	1239.2	388.207	434.607	66.1879	0	161.765	687.338	75.9842	381.661	3.15257	1.34516	2.34364	0.0190967	0.338745	Up	protein_coding	chr7	93099513	93118023	.
CCL2	2539.12	2091.64	3331.99	648.78	99.5998	564.917	2654.25	437.765	1546.01	2.59321	0.940347	2.75772	0.00582067	0.180894	Up	protein_coding	chr17	34255274	34257208	.
ITGA8	463.572	869.994	329.933	140.649	0	121.45	554.5	87.3663	320.933	2.6438	1.3084	2.02063	0.0433183	0.498073	Up	protein_coding	chr10	15513954	15719922	.
MSC	1233.19	351.653	585.338	214.421	23.4353	232.82	723.392	156.892	440.142	2.18923	1.07615	2.03431	0.0419204	0.490884	Up	protein_coding	chr8	71841560	71844412	Yes
TLR8	101.012	69.4533	20.0974	8.27349	0	14.1103	63.5208	7.46127	35.4911	2.90639	1.28086	2.26908	0.0232633	0.370549	Up	protein_coding	chrX	12906620	12923169	.
SIGLEC7	117.246	155.722	126.446	0	0	0	133.138	0	66.569	9.15758	1.62717	5.62792	1.82398e-08	1.42229e-05	Up	protein_coding	chr19	51142299	51153526	.
FOLR2	1924.03	2348.98	4381.24	734.272	93.741	215.686	2884.75	347.9	1616.33	3.0449	1.01393	3.00308	0.00267263	0.114123	Up	protein_coding	chr11	72216601	72221950	.
F2RL3	263.953	57.7559	70.3411	2.75783	0	25.7009	130.683	9.48626	70.0849	3.64159	1.39781	2.60522	0.0091815	0.235087	Up	protein_coding	chr19	16888999	16892606	.
LILRB2	1202.52	793.961	519.184	159.954	0	125.481	838.555	95.1451	466.85	3.11912	1.30297	2.39386	0.0166723	0.322801	Up	protein_coding	chr19	54273812	54281184	.
LILRB1	268.162	770.566	552.68	91.0084	64.447	29.2285	530.469	61.5613	296.015	3.11142	0.903923	3.44213	0.000577158	0.0436174	Up	protein_coding	chr19	54617158	54638022	.
PPIC	3198.11	2851.24	3961.71	1016.95	386.682	1087.5	3337.02	830.378	2083.7	2.00313	0.790639	2.53356	0.0112911	0.258909	Up	protein_coding	chr5	123023250	123036725	.
GPR183	1017.33	952.607	730.207	128.239	0	92.221	900.049	73.4867	486.768	3.5857	1.24174	2.88764	0.00388148	0.144592	Up	protein_coding	chr13	99294539	99307399	.
TASL	136.486	62.1424	46.894	6.20512	0	23.1812	81.8409	9.79545	45.8182	2.90464	1.2678	2.29109	0.0219584	0.360799	Up	protein_coding	chrX	30558809	30577766	.
BARX1	43.892	51.1761	77.0402	9.65241	0	2.01576	57.3694	3.88939	30.6294	3.63503	1.28426	2.83045	0.00464823	0.159487	Up	protein_coding	chr9	93951627	93955355	Yes
SMOX	9568.46	6141.13	2161.31	1435.45	392.541	2202.22	5956.97	1343.4	3650.19	2.14685	1.00236	2.1418	0.0322094	0.437839	Up	protein_coding	chr20	4148779	4187747	.
TCL1A	122.657	0	122.259	0	0	0	81.6389	0	40.8194	8.45202	2.52006	3.3539	0.000796826	0.0517786	Up	protein_coding	chr14	95709947	95714196	.
ESRP1	3045.99	8963.13	6064.4	503.993	439.411	2257.15	6024.51	1066.85	3545.68	2.49546	1.0004	2.49446	0.0126149	0.274243	Up	protein_coding	chr8	94641074	94707466	Yes
ZNF841	136.486	562.937	102.162	81.356	23.4353	14.6143	267.195	39.8018	153.498	2.72406	1.14754	2.37382	0.017605	0.326502	Up	protein_coding	chr19	52064465	52095765	Yes
RSL24D1	801.48	2740.11	5288.14	85.4927	117.176	589.61	2943.25	264.093	1603.67	3.47224	1.13247	3.06609	0.00216877	0.100014	Up	protein_coding	chr15	55180806	55196958	.
CD300LB	147.309	73.1087	58.6176	13.7892	0	10.5827	93.0117	8.12396	50.5678	3.32184	1.14322	2.90569	0.00366448	0.138773	Up	protein_coding	chr17	74521174	74531475	.
CAVIN3	5067.42	4646.06	6223.51	1902.9	269.505	1405.49	5312.33	1192.63	3252.48	2.15265	0.939012	2.29246	0.0218789	0.360799	Up	protein_coding	chr11	6318946	6320532	.
GPR15LG	3287.69	3450	6326.51	141.339	0	382.49	4354.73	174.61	2264.67	4.63007	1.39866	3.31036	0.000931747	0.0577044	Up	protein_coding	chr10	84173801	84185294	.
SLC16A3	1817.61	4292.21	680.801	666.705	304.658	654.618	2263.54	541.994	1402.77	2.05923	0.96268	2.13906	0.0324312	0.439199	Up	protein_coding	chr17	82217934	82261129	.
ARHGAP32	2166.94	910.204	901.036	566.045	257.788	223.245	1326.06	349.026	837.543	1.92261	0.86541	2.22161	0.0263094	0.394849	Up	protein_coding	chr11	128965060	129279324	.
LYVE1	2602.26	830.515	1298.8	297.156	0	287.75	1577.19	194.969	886.079	3.0072	1.4112	2.13096	0.0330923	0.443196	Up	protein_coding	chr11	10556966	10568665	.
HAND2	116.043	212.746	156.593	0	0	0	161.794	0	80.8971	9.43875	1.62678	5.8021	6.54877e-09	5.61721e-06	Up	protein_coding	chr4	173526091	173530229	Yes
CARHSP1	2928.14	10933.4	12009.9	1854.64	3491.85	1868.11	8623.82	2404.87	5514.34	1.8432	0.886021	2.08031	0.037497	0.469897	Up	protein_coding	chr16	8852942	8869012	.
EPGN	412.465	172.537	319.047	24.131	0	6.55122	301.349	10.2274	155.788	4.71704	1.14221	4.12976	3.63148e-05	0.00599019	Up	protein_coding	chr4	74308470	74316789	.
C4BPB	49.3034	41.672	61.9671	11.0313	0	4.03152	50.9808	5.02095	28.0009	3.11074	1.22148	2.54669	0.0108751	0.255	Up	protein_coding	chr1	207088860	207099993	.
ADPRH	428.699	397.711	387.713	76.5298	52.7293	133.04	404.708	87.4331	246.07	2.18669	0.790034	2.76784	0.00564285	0.177212	Up	protein_coding	chr3	119579268	119589945	.
FSTL1	39810.7	121.36	14443.4	73.0825	111.317	35.2758	18125.1	73.2253	9099.18	7.96325	1.45548	5.47122	4.46951e-08	3.19477e-05	Up	protein_coding	chr3	120392293	120450992	.
DCDC2C	4.81009	5.8487	20.9348	0	0	0	10.5312	0	5.2656	5.49532	2.57202	2.13657	0.0326327	0.440597	Up	protein_coding	chr2	3703575	3848008	.
DSG3	14424.2	14013.5	7915.88	1771.22	3398.11	3630.89	12117.9	2933.41	7525.64	2.0468	0.764075	2.67879	0.00738884	0.207909	Up	protein_coding	chr18	31447741	31478702	.
PGA3	290.409	164.495	71.1785	57.225	11.7176	32.7561	175.361	33.8996	104.63	2.31849	1.03156	2.24756	0.0246046	0.381463	Up	protein_coding	chr11	61203515	61213098	.
PGA4	280.789	164.495	71.1785	61.3617	17.5764	34.7719	172.154	37.9033	105.029	2.14152	0.993325	2.15591	0.0310905	0.43117	Up	protein_coding	chr11	61222347	61231694	.
PGA5	115.442	51.1761	61.1297	20.6837	0	13.1024	75.916	11.2621	43.589	2.60156	1.17513	2.21386	0.0268386	0.397431	Up	protein_coding	chr11	61241175	61251444	.
HTR7	55.316	46.7896	2.51218	0	0	3.02364	34.8726	1.00788	17.9402	4.61572	1.93302	2.38783	0.016948	0.323644	Up	protein_coding	chr10	90740823	90858039	.
COL6A3	38450	21016.6	20713.8	2355.88	456.988	2852.8	26726.8	1888.56	14307.7	3.82136	0.946956	4.03542	5.45058e-05	0.00785753	Up	protein_coding	chr2	237324018	237414207	.
COL6A5	1524.8	2303.66	4558.77	102.729	0	167.308	2795.74	90.0124	1442.88	4.93512	1.31378	3.75644	0.000172346	0.0178109	Up	protein_coding	chr3	130345672	130484846	.
CCN4	688.443	326.065	215.21	33.094	0	73.5752	409.906	35.5564	222.731	3.46958	1.24004	2.79795	0.00514275	0.170402	Up	protein_coding	chr8	133191039	133231690	.
CCN5	11514.7	1242.85	18549.9	715.657	175.764	184.946	10435.8	358.789	5397.32	4.85879	1.16084	4.18559	2.84421e-05	0.00500399	Up	protein_coding	chr20	44714844	44727811	.
CCN1	5995.77	2664.81	1246.04	321.287	0	284.726	3302.21	202.004	1752.11	4.02283	1.44431	2.7853	0.00534775	0.17191	Up	protein_coding	chr1	85580761	85583950	.
SOCS2	195.41	184.965	399.437	31.0256	123.035	65.5122	259.937	73.191	166.564	1.86505	0.922483	2.02178	0.0431995	0.497374	Up	protein_coding	chr12	93569814	93583487	.
SRPX	3166.84	1598.16	2735.77	329.561	0	328.569	2500.25	219.377	1359.82	3.50252	1.39507	2.51064	0.0120511	0.267849	Up	protein_coding	chrX	38149336	38220924	.
CXCL5	33.6706	8.77305	6.69915	0	0	0	16.3809	0	8.19047	6.13678	2.32881	2.63516	0.00840982	0.223255	Up	protein_coding	chr4	73995642	73998677	.
UAP1	4713.88	1128.07	1624.54	602.586	46.8705	748.855	2488.83	466.104	1477.47	2.41174	1.15704	2.08442	0.0371223	0.46713	Up	protein_coding	chr1	162561722	162601240	.
SNCB	397.433	451.812	718.484	22.0626	0	57.9531	522.576	26.6719	274.624	4.20889	1.15875	3.63228	0.000280923	0.0266256	Up	protein_coding	chr5	176620082	176630556	.
AVEN	838.759	1063.73	1631.24	503.304	164.047	438.932	1177.91	368.761	773.336	1.66804	0.834632	1.99853	0.0456593	0.511283	Up	protein_coding	chr15	33866227	34039204	Yes
SELL	651.767	318.754	334.957	64.809	134.753	81.1343	435.159	93.5654	264.362	2.24126	0.817965	2.74005	0.00614303	0.18652	Up	protein_coding	chr1	169690665	169711702	.
EMILIN1	8446.51	9270.19	4462.47	1424.42	1857.24	859.722	7393.06	1380.46	4386.76	2.4225	0.779638	3.10721	0.0018886	0.0904999	Up	protein_coding	chr2	27078615	27086403	.
CXCL13	14.4303	71.6465	139.007	16.547	11.7176	6.55122	75.028	11.6053	43.3167	2.69667	1.20201	2.24346	0.024867	0.383628	Up	protein_coding	chr4	77511753	77611834	.
CCDC141	19.8416	6.57979	10.8861	0	0	0	12.4358	0	6.21792	5.73835	2.41071	2.38036	0.0172956	0.324121	Up	protein_coding	chr2	178829757	179050137	.
IL7R	1354.64	1038.87	253.73	175.122	0	172.851	882.415	115.991	499.203	2.91248	1.39626	2.08592	0.0369855	0.466818	Up	protein_coding	chr5	35852695	35879603	.
FGL2	8330.47	3117.36	3241.55	1505.78	193.341	1313.27	4896.46	1004.13	2950.29	2.28316	1.02519	2.22705	0.0259439	0.390902	Up	protein_coding	chr7	77193369	77199819	.
ECEL1	341.516	100.159	475.64	35.8518	0	17.6379	305.772	17.8299	161.801	3.99696	1.20712	3.31115	0.000929146	0.0577044	Up	protein_coding	chr2	232479827	232487834	.
FAM131B	56.5185	80.4196	16.7479	9.65241	0	11.0867	51.2287	6.91303	29.0708	2.70089	1.2903	2.09323	0.0363288	0.462673	Up	protein_coding	chr7	143353400	143362725	.
GJB2	30497.1	61599.2	63392.4	5144.73	105.459	7898.76	51829.6	4382.98	28106.3	3.56331	1.28131	2.78099	0.00541941	0.172167	Up	protein_coding	chr13	20187463	20192938	.
GJB6	6521.87	17745.7	21243	3463.83	3075.88	1612.1	15170.2	2717.27	8943.73	2.48126	0.846627	2.93076	0.00338132	0.132467	Up	protein_coding	chr13	20221962	20232365	.
CCIN	63.7336	14.6217	3.34957	3.44729	0	0	27.235	1.1491	14.192	4.16591	2.02891	2.05327	0.040046	0.481413	Up	protein_coding	chr9	36169388	36171334	.
HLA-G	286.2	514.685	864.19	22.0626	0	27.2128	555.025	16.4251	285.725	4.94806	1.0973	4.50931	6.50384e-06	0.00185158	Up	protein_coding	chr6	29826967	29831125	.
FGFBP1	17875.5	11353.1	19678.8	1114.85	5202.63	2675.92	16302.4	2997.8	9650.11	2.44421	0.880616	2.77557	0.00551057	0.173992	Up	protein_coding	chr4	15935577	15938740	.
CCL4	159.334	202.511	376.827	65.4985	82.0234	46.3625	246.224	64.6281	155.426	1.94949	0.832875	2.34068	0.0192487	0.339025	Up	protein_coding	chr17	36103827	36105621	.
GPATCH11	270.567	253.687	281.364	51.0199	0	85.6698	268.54	45.5632	157.051	2.51056	1.20123	2.08999	0.0366184	0.464981	Up	protein_coding	chr2	37084518	37099244	.
MYOCD	265.156	588.525	139.007	102.729	0	22.1734	330.896	41.6342	186.265	2.95016	1.35299	2.18047	0.0292224	0.412645	Up	protein_coding	chr17	12665890	12768949	.
MUC3A	73.9551	21.9326	6.69915	2.06837	0	6.04728	34.1956	2.70522	18.4504	3.39375	1.56853	2.16365	0.0304909	0.424226	Up	protein_coding	chr7	100949534	100968347	.
DHH	134.682	68.7222	25.9592	7.58403	0	10.0788	76.4546	5.88761	41.1711	3.48228	1.25208	2.7812	0.0054158	0.172167	Up	protein_coding	chr12	49086656	49094801	.
FAM237B	39.0819	20.4704	0	0	0	0	19.8508	0	9.9254	6.41305	2.89235	2.21724	0.0266064	0.397017	Up	protein_coding	chr7	90316503	90321304	.
PPP1R3C	294.618	861.952	1480.51	159.265	0	213.167	879.027	124.144	501.585	2.80971	1.39884	2.0086	0.0445796	0.505796	Up	protein_coding	chr10	91628442	91633071	.
ENSG00000249967	0	89.9237	161.617	0	0	0	83.8469	0	41.9235	8.49014	2.54326	3.33829	0.000842968	0.0536091	Up	protein_coding	chr10	97584374	97673910	.
EMILIN2	4170.95	2523.71	1921.82	496.409	0	411.215	2872.16	302.541	1587.35	3.24144	1.43935	2.25201	0.0243217	0.379557	Up	protein_coding	chr18	2847006	2916003	.
GSKIP	747.968	1199.71	1658.04	104.108	46.8705	75.591	1201.91	75.5232	638.715	3.96841	0.809512	4.90222	9.47575e-07	0.000416812	Up	protein_coding	chr14	96363452	96387288	.
FOS	3646.04	1642.02	5791.41	122.034	164.047	690.902	3693.16	325.661	2009.41	3.4981	1.02685	3.40663	0.000657696	0.0466797	Up	protein_coding	chr14	75278826	75282230	Yes
STEAP1	2840.96	577.559	1066	257.168	0	199.56	1494.84	152.243	823.541	3.28456	1.42408	2.30644	0.0210859	0.353595	Up	protein_coding	chr7	90154469	90164827	.
KRT6B	180147	136452	137724	33129.8	46753.3	39091.6	151441	39658.3	95549.6	1.9331	0.678251	2.85012	0.00437026	0.154581	Up	protein_coding	chr12	52446651	52452146	.
KRT6C	100044	80426.2	71538.5	679.116	228.494	1700.8	84002.8	869.469	42436.1	6.59081	0.95179	6.92464	4.37077e-12	9.37256e-09	Up	protein_coding	chr12	52468516	52473805	.
IL19	12.6265	794.692	127.284	0	35.1529	0	311.534	11.7176	161.626	4.87361	2.12786	2.29038	0.0219991	0.360799	Up	protein_coding	chr1	206770764	206842981	.
KCNE4	264.555	84.075	112.211	26.8888	0	37.7955	153.613	21.5614	87.5875	2.74135	1.20377	2.2773	0.0227685	0.36641	Up	protein_coding	chr2	223052190	223055637	.
ISL1	14.4303	109.663	16.7479	2.75783	0	3.02364	46.9471	1.92716	24.4371	4.27341	1.50457	2.84029	0.00450729	0.156841	Up	protein_coding	chr5	51383448	51394730	Yes
ISL2	0	111.856	24.2844	0	0	0	45.3803	0	22.6901	7.6046	2.68342	2.83392	0.0045981	0.158713	Up	protein_coding	chr15	76336773	76342475	Yes
LGR4	2.40504	285.124	409.485	3.44729	0	32.2522	232.338	11.8998	122.119	4.19989	1.70926	2.45713	0.0140051	0.292699	Up	protein_coding	chr11	27365961	27472790	.
MS4A7	723.317	1246.5	1339.83	228.9	0	211.151	1103.22	146.684	624.95	2.89811	1.34658	2.15221	0.0313811	0.432733	Up	protein_coding	chr11	60378485	60395951	.
MS4A1	69.7462	19.0083	72.8532	6.89458	0	10.0788	53.8692	5.65779	29.7635	3.03164	1.2726	2.38225	0.0172074	0.324121	Up	protein_coding	chr11	60455846	60470752	.
ZNF140	188.195	57.0248	319.884	42.0569	0	5.0394	188.368	15.6988	102.033	3.49443	1.37504	2.54134	0.0110429	0.256349	Up	protein_coding	chr12	133080474	133107526	Yes
PYGL	6187.57	5565.77	6947.02	670.842	123.035	1952.77	6233.45	915.548	3574.5	2.76436	1.06992	2.5837	0.00977457	0.242781	Up	protein_coding	chr14	50857891	50944483	.
DDX3Y	0	253.687	904.385	0	0	0	386.024	0	193.012	10.6932	2.53306	4.22147	2.4271e-05	0.00457548	Up	protein_coding	chrY	12904108	12920478	.
TMEM114	2.40504	219.326	21.7722	9.65241	0	0	81.1678	3.21747	42.1926	4.49951	2.05203	2.19271	0.0283282	0.407267	Up	protein_coding	chr16	8569500	8590511	.
PMP22	14288.4	4491.07	7218.33	2722.67	2988	1837.37	8665.92	2516.01	5590.96	1.78463	0.816513	2.18568	0.0288391	0.409549	Up	protein_coding	chr17	15229773	15272292	.
MAN1C1	1057.02	516.148	542.631	224.763	228.494	205.608	705.265	219.621	462.443	1.68444	0.754554	2.23237	0.0255907	0.38948	Up	protein_coding	chr1	25616791	25786206	.
KRT6A	329439	419590	273711	21807.5	9374.1	44419.3	340913	25200.3	183057	3.75778	0.874741	4.29588	1.74005e-05	0.00354246	Up	protein_coding	chr12	52487176	52493257	.
CCL13	5142.58	5708.33	11676.6	949.383	82.0234	1041.64	7509.18	691.017	4100.1	3.43801	1.07501	3.19811	0.00138334	0.0732443	Up	protein_coding	chr17	34356480	34358610	.
SERPINA1	1026.95	1458.52	2369.82	349.555	580.023	204.096	1618.43	377.891	998.162	2.10567	0.834643	2.52284	0.0116411	0.261734	Up	protein_coding	chr14	94376747	94390693	.
GAST	21.6454	35.0922	22.6096	0	0	0	26.4491	0	13.2245	6.82591	1.99362	3.42387	0.000617369	0.0454548	Up	protein_coding	chr17	41712331	41715969	.
THY1	31688.2	23213.5	24154.6	3960.24	11166.9	1818.72	26352.1	5648.62	16000.4	2.22266	0.92966	2.39083	0.0168103	0.323539	Up	protein_coding	chr11	119415476	119424985	.
USP9Y	3.0063	233.217	346.681	0	0	0	194.301	0	97.1507	9.70273	2.08536	4.65279	3.27476e-06	0.00110268	Up	protein_coding	chrY	12662368	12860839	.
ANGPTL4	5493.72	15340.4	11046.1	4496.64	837.81	2587.23	10626.7	2640.56	6633.64	2.00778	0.942153	2.13105	0.0330847	0.443196	Up	protein_coding	chr19	8363289	8374370	.
RASGRP1	379.395	1103.21	959.653	329.561	70.3058	28.2206	814.086	142.696	478.391	2.5033	1.12151	2.23208	0.0256096	0.38948	Up	protein_coding	chr15	38488103	38565575	.
MMP10	1225.37	66.5289	158.267	0	0	0	483.389	0	241.694	11.018	1.9095	5.77012	7.92163e-09	6.47122e-06	Up	protein_coding	chr11	102770502	102780628	.
IL5RA	19.2403	11.6974	30.9836	0	0	2.5197	20.6404	0.8399	10.7402	4.05378	1.85325	2.18738	0.0287145	0.408795	Up	protein_coding	chr3	3066324	3126613	.
KCNK17	86.5815	9.50413	93.7881	0	0	0	63.2913	0	31.6456	8.08476	1.94736	4.15165	3.30083e-05	0.0056065	Up	protein_coding	chr6	39299001	39314461	.
NCAPD3	1405.75	1213.6	1647.15	323.356	117.176	677.295	1422.17	372.609	897.389	1.92448	0.907505	2.12063	0.0339533	0.447803	Up	protein_coding	chr11	134150113	134225504	.
TCN1	373.984	4157.69	4395.48	32.4045	29.2941	174.363	2975.72	78.6873	1527.2	5.22182	1.20925	4.31823	1.57283e-05	0.00332871	Up	protein_coding	chr11	59852808	59866487	.
SIRPB1	179.176	59.9492	82.0646	19.3048	23.4353	19.1497	107.063	20.6299	63.8465	2.39819	0.94058	2.54969	0.0107818	0.254594	Up	protein_coding	chr20	1561385	1620009	.
P2RY12	79.9677	99.4279	109.699	37.9202	0	8.06304	96.3647	15.3277	55.8462	2.54322	1.24136	2.04874	0.0404874	0.484015	Up	protein_coding	chr3	151336843	151384753	.
AEBP1	41109.4	16010.8	15876.1	7586.1	3374.68	5481.86	24332.1	5480.88	14906.5	2.15005	0.838837	2.56313	0.0103733	0.250288	Up	protein_coding	chr7	44104345	44114562	.
LMOD1	1893.97	1849.65	809.76	677.047	93.741	221.734	1517.79	330.841	924.317	2.19062	1.00112	2.18817	0.0286571	0.408317	Up	protein_coding	chr1	201896456	201946548	.
GGH	1035.97	4760.84	5209.43	386.096	117.176	1154.53	3668.75	552.6	2110.67	2.72684	1.11347	2.44896	0.0143271	0.29541	Up	protein_coding	chr8	63014881	63038867	.
TWIST1	5651.25	890.464	1424.41	663.258	556.587	522.586	2655.37	580.81	1618.09	2.19259	0.965563	2.27079	0.0231597	0.369733	Up	protein_coding	chr7	19115468	19117636	Yes
TWIST2	9117.52	1756.8	3025.5	687.389	0	651.594	4633.27	446.328	2539.8	3.37259	1.54265	2.18623	0.0287985	0.409549	Up	protein_coding	chr2	238848032	238910534	Yes
IL32	3831.23	3871.11	7290.35	1771.22	216.776	1151	4997.56	1046.33	3021.95	2.25319	0.984891	2.28776	0.0221518	0.362263	Up	protein_coding	chr16	3065297	3082192	.
IL33	1465.27	1030.1	2433.47	41.3675	0	373.923	1642.95	138.43	890.688	3.55725	1.47933	2.40464	0.0161882	0.318491	Up	protein_coding	chr9	6215786	6257983	.
DAB2	6211.62	1727.56	2091.81	603.965	0	630.933	3343.66	411.633	1877.65	3.01831	1.51267	1.99536	0.0460041	0.513539	Up	protein_coding	chr5	39371675	39462300	Yes
CSRNP1	4630.91	1814.56	1756.85	848.722	117.176	1027.03	2734.11	664.309	1699.21	2.03716	1.03875	1.96116	0.0498608	0.532604	Up	protein_coding	chr3	39141855	39154562	.
ANXA1	37633.5	39997.8	22061.1	4367.02	410.117	7347.95	33230.8	4041.7	18636.3	3.03883	1.09322	2.77971	0.00544068	0.172523	Up	protein_coding	chr9	73151865	73170393	Yes
TRPC4	9.62017	5.8487	20.0974	0	0	0	11.8554	0	5.92772	5.66712	2.45268	2.31059	0.0208557	0.3518	Up	protein_coding	chr13	37632063	37869802	.
ENKUR	131.676	15.3528	30.9836	5.51566	0	3.52758	59.3375	3.01441	31.176	4.03598	1.41801	2.84623	0.00442403	0.155203	Up	protein_coding	chr10	24981980	25062279	.
UTY	0	450.35	416.185	0	0	0	288.845	0	144.422	10.2749	2.49572	4.117	3.83834e-05	0.0061539	Up	protein_coding	chrY	13248379	13480673	.
CDCP1	4485.4	4749.14	3267.51	1478.89	691.34	1951.76	4167.35	1374	2770.67	1.59869	0.783672	2.03999	0.041351	0.488551	Up	protein_coding	chr3	45082277	45146422	.
HCLS1	4223.86	3406.87	2976.1	868.716	199.2	1107.66	3535.61	725.192	2130.4	2.28124	0.902475	2.52776	0.0114794	0.26091	Up	protein_coding	chr3	121631399	121660903	Yes
CLC	24.0504	521.996	2061.66	0	0	0	869.237	0	434.618	11.8643	2.0137	5.89182	3.81959e-09	3.64029e-06	Up	protein_coding	chr19	39731255	39738029	.
GCSAML	133.48	65.0668	38.5201	8.27349	0	15.6221	79.0222	7.96521	43.4937	3.12203	1.21717	2.56498	0.0103181	0.250288	Up	protein_coding	chr1	247507058	247577690	.
TMEM150B	56.5185	62.1424	63.6419	6.89458	0	2.01576	60.7676	2.97011	31.8689	4.06212	1.225	3.31603	0.000913075	0.0569593	Up	protein_coding	chr19	55312801	55325341	.
GPR176	1105.12	201.049	347.518	59.2933	0	152.694	551.228	70.6624	310.945	2.93883	1.39116	2.1125	0.0346434	0.452633	Up	protein_coding	chr15	39799008	39920936	.
COL6A6	1352.84	2983.57	4043.77	285.435	404.258	269.608	2793.39	319.767	1556.58	3.13134	0.801912	3.90485	9.42857e-05	0.0114714	Up	protein_coding	chr3	130517177	130677042	.
CCL3	70.3475	206.898	152.406	39.2991	41.0117	4.03152	143.217	28.1141	85.6655	2.39247	1.13781	2.10269	0.0354929	0.457874	Up	protein_coding	chr17	36088256	36090143	.
HSH2D	499.046	198.125	308.998	39.9885	41.0117	66.5201	335.39	49.1734	192.282	2.75434	0.841447	3.27334	0.00106285	0.0626572	Up	protein_coding	chr19	16134028	16158575	.
SYNPO2L	40.8857	309.25	0	13.0997	0	2.5197	116.712	5.20646	60.9592	4.3687	2.01708	2.16585	0.0303227	0.422229	Up	protein_coding	chr10	73644881	73663803	.
CASP3	15.0315	62.1424	1119.6	15.8575	0	29.7325	398.923	15.1967	207.06	4.64015	1.63987	2.82958	0.00466097	0.159599	Up	protein_coding	chr4	184627696	184650062	.
TNFRSF10C	67.3412	34.3611	80.3898	8.27349	0	9.57486	60.6974	5.94945	33.3234	3.1193	1.17663	2.65104	0.00802439	0.216444	Up	protein_coding	chr8	23102921	23117445	.
PXDN	2913.11	1354.7	1806.26	366.791	0	418.27	2024.69	261.687	1143.19	2.94524	1.42229	2.07077	0.0383802	0.473678	Up	protein_coding	chr2	1631887	1744515	.
EFEMP1	10098.2	809.314	1257.77	445.39	111.317	1353.08	4055.08	636.595	2345.84	2.66853	1.29464	2.06121	0.0392826	0.478353	Up	protein_coding	chr2	55865967	55924139	.
RPS4Y1	2.40504	23709.2	38320.8	5.51566	0	3.02364	20677.5	2.84643	10340.2	12.6351	1.94596	6.49301	8.41365e-11	1.31215e-07	Up	protein_coding	chrY	2841602	2867268	.
EMP1	24211	11964.2	9569.73	641.196	0	143.119	15248.3	261.438	7754.88	5.86026	1.48935	3.93478	8.32734e-05	0.0105041	Up	protein_coding	chr12	13196723	13219941	.
TMSB4X	100741	67158.4	136375	40801.4	14283.8	32869.5	101425	29318.2	65371.5	1.79045	0.81304	2.20217	0.0276533	0.402445	Up	protein_coding	chrX	12975110	12977227	.
TMSB4Y	0	65.0668	63.6419	0	0	0	42.9029	0	21.4514	7.52331	2.64585	2.84344	0.00446299	0.155932	Up	protein_coding	chrY	13703899	13706024	.
DCAF10	1000.5	485.442	482.339	24.8205	99.5998	229.293	656.093	117.904	386.999	2.47135	1.03553	2.38656	0.0170067	0.324121	Up	protein_coding	chr9	37800554	37867666	.
ZWILCH	383.604	432.073	43.5445	10.3419	23.4353	97.7644	286.407	43.8472	165.127	2.6838	1.24752	2.1513	0.0314522	0.432733	Up	protein_coding	chr15	66504959	66550130	.
HEPHL1	1642.04	2813.95	2195.65	37.9202	0	116.41	2217.21	51.4434	1134.33	5.38785	1.23804	4.3519	1.3496e-05	0.00304637	Up	protein_coding	chr11	94021354	94114208	.
GATA5	5.41135	119.898	32.6584	5.51566	0	10.5827	52.656	5.36613	29.0111	3.1119	1.52754	2.0372	0.0416304	0.489493	Up	protein_coding	chr20	62463497	62475995	Yes
SERPINE1	7982.34	966.497	1547.5	43.4358	0	112.379	3498.78	51.9381	1775.36	6.04134	1.40657	4.2951	1.74616e-05	0.00354246	Up	protein_coding	chr7	101127104	101139247	.
SH2D5	1597.55	299.015	228.608	22.0626	0	31.7482	708.391	17.937	363.164	5.20738	1.28087	4.0655	4.79303e-05	0.00721267	Up	protein_coding	chr1	20719731	20732837	.
TNNT1	2958.2	7564.56	9382.16	2325.54	492.14	416.254	6634.97	1077.98	3856.48	2.62017	1.02513	2.55593	0.0105903	0.253385	Up	protein_coding	chr19	55132698	55149206	.
CFI	597.653	215.671	435.445	16.547	0	125.481	416.256	47.3427	231.799	3.0985	1.37312	2.25654	0.0240368	0.376372	Up	protein_coding	chr4	109740695	109801999	.
H1-4	129.271	38.0165	186.739	24.131	0	14.1103	118.009	12.7471	65.3779	3.08061	1.23078	2.50297	0.0123155	0.27121	Up	protein_coding	chr6	26156329	26157115	.
LAMA4	7204.91	1595.23	4730.44	1163.8	146.47	1005.36	4510.19	771.878	2641.04	2.54352	1.06126	2.39671	0.0165432	0.322499	Up	protein_coding	chr6	112107931	112254939	.
PPFIA2	20.4429	13.8907	36.0079	0	0	0	23.4471	0	11.7236	6.65146	2.07119	3.21142	0.00132081	0.0708077	Up	protein_coding	chr12	81257975	81759553	.
PRCP	6606.05	407.947	739.419	111.692	76.1646	886.43	2584.47	358.096	1471.28	2.84726	1.37634	2.06872	0.038572	0.475034	Up	protein_coding	chr11	82822936	82970584	.
IL1RL1	276.58	136.713	717.646	22.7521	0	21.6694	376.98	14.8072	195.894	4.54522	1.18436	3.83771	0.000124188	0.0139511	Up	protein_coding	chr2	102311502	102352037	.
APOL3	3753.07	1316.69	2512.18	833.554	497.999	1059.28	2527.31	796.945	1662.13	1.66261	0.820139	2.02723	0.0426386	0.495152	Up	protein_coding	chr22	36140329	36166177	.
C1QC	9844.44	9164.91	16733.6	1087.27	5964.27	889.958	11914.3	2647.17	7280.75	2.17177	1.02079	2.12755	0.0333743	0.444093	Up	protein_coding	chr1	22643014	22648110	.
C1QB	7569.27	4851.49	23079.4	1181.04	58.5881	734.241	11833.4	657.956	6245.67	4.16536	1.18957	3.50156	0.00046255	0.0367364	Up	protein_coding	chr1	22652762	22661637	.
C1QA	9193.88	8017.83	31596.5	3054.3	3392.25	898.525	16269.4	2448.36	9358.89	2.73287	0.980294	2.78781	0.00530665	0.17191	Up	protein_coding	chr1	22635077	22639678	.
VSIG4	1346.22	930.674	1946.94	136.513	0	82.6462	1407.95	73.0529	740.499	4.24049	1.26072	3.36353	0.000769515	0.0509692	Up	protein_coding	chrX	66021738	66040125	.
LCP2	1173.66	788.112	890.987	373.686	240.211	415.751	950.92	343.216	647.068	1.46454	0.725644	2.01826	0.0435637	0.499066	Up	protein_coding	chr5	170246233	170297777	.
NLRP3	313.257	195.2	97.1377	30.3361	0	38.2994	201.865	22.8785	112.372	3.05155	1.18007	2.58591	0.00971224	0.242523	Up	protein_coding	chr1	247416156	247449108	.
ZFP36	11701.7	4026.83	2881.47	936.283	468.705	2943.51	6203.34	1449.5	3826.42	2.09597	1.04695	2.00198	0.0452867	0.509816	Up	protein_coding	chr19	39406847	39409412	.
CD248	11013.9	5279.91	6020.02	2808.16	2103.31	1518.37	7437.94	2143.28	4790.61	1.79507	0.766542	2.34178	0.0191919	0.339025	Up	protein_coding	chr11	66314494	66317044	.
CLEC4G	3816.2	3952.26	3404.01	36.5412	0	19.6537	3724.15	18.7316	1871.44	7.50882	1.03035	7.28767	3.15352e-13	1.80329e-09	Up	protein_coding	chr19	7728957	7733906	.
CLEC4C	13.2277	4.38652	10.0487	0	0	0	9.22099	0	4.6105	5.30637	2.61382	2.03012	0.0423442	0.493424	Up	protein_coding	chr12	7729383	7751605	.
CCL11	9.62017	676.256	99.6498	0	0	9.57486	261.842	3.19162	132.517	6.15416	1.8778	3.27731	0.00104799	0.0619943	Up	protein_coding	chr17	34285742	34288334	.
GPR4	592.843	352.384	334.12	87.5611	0	33.764	426.449	40.4417	233.445	3.34793	1.2195	2.74534	0.00604482	0.185748	Up	protein_coding	chr19	45589764	45602212	.
SLC25A25	4698.25	3721.23	2383.22	205.458	87.8822	1653.93	3600.9	649.091	2125	2.46842	1.18429	2.0843	0.0371332	0.46713	Up	protein_coding	chr9	128068201	128109245	.
CCL18	6735.32	30440.3	40017.4	213.732	46.8705	2589.75	25731	950.117	13340.6	4.75738	1.39612	3.40757	0.000655452	0.0466797	Up	protein_coding	chr17	36064272	36072032	.
BST2	8665.97	3462.43	11526.7	1907.73	1980.28	686.87	7885.04	1524.96	4705	2.37125	0.889016	2.66728	0.00764681	0.211241	Up	protein_coding	chr19	17402939	17405630	.
TNFRSF11B	147.91	17.5461	10.0487	0	0	4.53546	58.5016	1.51182	30.0067	4.89813	1.86251	2.62985	0.00854214	0.225447	Up	protein_coding	chr8	118923557	118951885	.
BATF3	1536.82	1420.5	957.978	178.569	29.2941	161.261	1305.1	123.041	714.071	3.38335	0.928655	3.64328	0.000269185	0.0257981	Up	protein_coding	chr1	212686417	212699840	Yes
KCTD4	300.63	104.545	365.941	40.678	0	32.7561	257.039	24.478	140.758	3.30938	1.1891	2.7831	0.00538414	0.17191	Up	protein_coding	chr13	45192853	45201045	.
ICAM1	5274.86	1919.1	1277.03	182.706	1031.15	433.892	2823.66	549.25	1686.46	2.36741	1.02016	2.32062	0.0203073	0.348646	Up	protein_coding	chr19	10271093	10286615	.
LY6H	90.7904	8.77305	108.861	3.44729	0	0	69.4749	1.1491	35.312	5.51096	1.7553	3.13961	0.0016917	0.0853564	Up	protein_coding	chr8	143157914	143160711	.
CMKLR1	1617.99	1579.88	1781.14	560.529	46.8705	285.734	1659.67	297.711	978.69	2.46964	1.0137	2.43626	0.01484	0.300923	Up	protein_coding	chr12	108288044	108339317	.
GFRA2	754.582	532.232	446.331	177.191	0	101.796	577.715	92.9955	335.355	2.61414	1.29924	2.01206	0.0442141	0.502979	Up	protein_coding	chr8	21690398	21812357	.
CD53	1740.65	927.019	1174.03	214.421	246.07	435.404	1280.56	298.632	789.598	2.09679	0.776597	2.69997	0.00693459	0.198936	Up	protein_coding	chr1	110871188	110899922	.
CD55	8985.24	5671.77	5443.06	1347.2	87.8822	1860.55	6700.02	1098.54	3899.28	2.60622	1.11648	2.33431	0.0195794	0.341	Up	protein_coding	chr1	207321520	207373246	.
UGT1A7	443.73	1745.84	3094.17	0.689458	0	340.16	1761.25	113.616	937.431	3.94505	1.85464	2.12713	0.0334092	0.444093	Up	protein_coding	chr2	233681901	233773300	.
RAB31	4497.43	2416.24	3278.4	718.415	193.341	1023.5	3397.36	645.086	2021.22	2.39222	0.906109	2.6401	0.00828804	0.221466	Up	protein_coding	chr18	9708301	9862551	.
DOK5	237.498	14.6217	43.5445	6.20512	0	14.1103	98.5547	6.77181	52.6633	3.69654	1.45206	2.54572	0.0109051	0.255	Up	protein_coding	chr20	54475593	54651169	.
CD163	5161.82	2789.1	1926.84	291.641	0	336.632	3292.59	209.424	1751.01	3.96637	1.406	2.82104	0.00478682	0.162932	Up	protein_coding	chr12	7470811	7503893	.
HSPA5	21064.6	26378.4	23259.4	996.266	2115.03	12744.1	23567.5	5285.15	14426.3	2.15643	1.09494	1.96945	0.0489013	0.527279	Up	protein_coding	chr9	125234853	125241382	Yes
DCANP1	254.935	236.141	272.153	72.393	11.7176	56.4413	254.41	46.8507	150.63	2.38522	0.92619	2.5753	0.0100153	0.245448	Up	protein_coding	chr5	135444214	135447348	.
PCSK1	360.756	9.50413	128.121	6.20512	0	5.0394	166.127	3.74817	84.9377	5.24054	1.46877	3.56797	0.000359753	0.0309005	Up	protein_coding	chr5	96390333	96434143	.
CRB3	1367.87	2996	2578.34	943.867	128.894	722.146	2314.07	598.302	1456.18	1.94674	0.976687	1.9932	0.0462392	0.513539	Up	protein_coding	chr19	6463777	6467221	.
SPARC	146053	32287	51622	26726.1	23915.7	13150.3	76653.9	21264	48959	1.84998	0.90928	2.03455	0.041896	0.490884	Up	protein_coding	chr5	151661096	151686968	.
CCL1	6.01261	1039.61	94.6255	0	0	0	380.081	0	190.041	10.671	2.15619	4.94898	7.46049e-07	0.000336802	Up	protein_coding	chr17	34360328	34363233	.
FAM20A	1884.35	1258.2	469.778	84.8033	140.612	192.505	1204.11	139.307	671.708	3.11157	0.893011	3.48436	0.000493315	0.0377804	Up	protein_coding	chr17	68535116	68601367	.
CTHRC1	3667.09	438.652	1641.29	304.051	0	200.568	1915.68	168.206	1041.94	3.5003	1.47707	2.36976	0.0177994	0.328686	Up	protein_coding	chr8	103371538	103382989	.
CD93	3006.9	1554.29	1220.08	288.883	0	459.593	1927.09	249.492	1088.29	2.94254	1.43259	2.054	0.0399758	0.481413	Up	protein_coding	chr20	23079360	23086324	.
DEFB4B	42.0882	1827.72	195.95	12.4102	0	0	688.585	4.13675	346.361	7.22755	1.86196	3.88169	0.000103733	0.0124443	Up	protein_coding	chr8	7414855	7416863	.
DEFB103A	3139.78	3522.38	2599.27	159.265	0	24.6931	3087.14	61.3192	1574.23	5.62462	1.32692	4.23886	2.24654e-05	0.00428215	Up	protein_coding	chr8	7881392	7882663	.
TRIM14	230.283	1420.5	200.974	128.929	0	124.977	617.253	84.6352	350.944	2.8475	1.4453	1.97018	0.0488172	0.526943	Up	protein_coding	chr9	98069275	98119222	.
COL15A1	9160.21	3601.34	3775.81	1454.07	93.741	1146.46	5512.45	898.09	3205.27	2.61497	1.11052	2.35474	0.0185358	0.334718	Up	protein_coding	chr9	98943713	99070792	.
SPINK6	214.65	31.4368	332.445	18.6154	0	0	192.844	6.20512	99.5246	4.83405	1.76033	2.74611	0.00603066	0.185738	Up	protein_coding	chr5	148202794	148215137	.
TMEM40	9529.98	14280.3	11690.9	4975.81	1136.61	4183.71	11833.7	3432.04	7632.88	1.78486	0.865493	2.06225	0.0391844	0.478353	Up	protein_coding	chr3	12733528	12769457	.
NPFFR2	61.3286	0	10.8861	0	0	0	24.0716	0	12.0358	6.69111	2.87597	2.32656	0.0199889	0.34498	Up	protein_coding	chr4	72031902	72148305	.
FOXF2	209.239	43.8652	83.7394	24.8205	0	16.1261	112.281	13.6489	62.965	2.91841	1.24056	2.35249	0.0186481	0.334907	Up	protein_coding	chr6	1389576	1395603	Yes
MMP12	130.474	892.658	322.397	84.8033	0	112.883	448.509	65.8953	257.202	2.74004	1.37444	1.99356	0.0461997	0.513539	Up	protein_coding	chr11	102862736	102874982	.
MMP13	41.487	5.8487	0	0	0	0	15.7786	0	7.88928	6.08234	3.08449	1.97191	0.0486193	0.526715	Up	protein_coding	chr11	102942995	102955732	.
IL10	87.1828	101.621	69.5037	16.547	0	18.1418	86.1025	11.5629	48.8327	2.73188	1.1076	2.46648	0.013645	0.287921	Up	protein_coding	chr1	206767602	206774541	.
ZFY	0	69.4533	72.8532	0	0	0	47.4355	0	23.7178	7.66823	2.62352	2.92287	0.00346817	0.134607	Up	protein_coding	chrY	2935281	2982506	Yes
GRIA3	148.511	61.4113	231.121	17.9259	0	14.6143	147.014	10.8467	78.9306	3.59945	1.15386	3.11949	0.00181165	0.0881162	Up	protein_coding	chrX	123184153	123490915	.
TMEM176B	5464.26	3563.32	12269.5	1623.67	0	723.658	7099.02	782.443	3940.73	3.17981	1.58078	2.01155	0.0442675	0.503254	Up	protein_coding	chr7	150791285	150801360	.
CD209	4156.51	3589.64	2223.28	404.022	0	164.788	3323.14	189.603	1756.37	4.12243	1.3987	2.94733	0.00320533	0.128848	Up	protein_coding	chr19	7739993	7747564	.
KCNK15	1054.01	426.224	660.704	139.96	0	130.52	713.646	90.1601	401.903	2.96279	1.30041	2.27836	0.0227054	0.365737	Up	protein_coding	chr20	44745865	44752313	.
KCNK13	38.4807	40.2098	44.3819	8.27349	0	6.04728	41.0241	4.77359	22.8989	2.85312	1.20169	2.37425	0.0175848	0.326502	Up	protein_coding	chr14	90061994	90185853	.
ADAMTS12	614.488	424.031	841.581	124.792	0	64.5043	626.7	63.0987	344.899	3.27981	1.25501	2.61338	0.00896513	0.231971	Up	protein_coding	chr5	33523535	33892019	.
FCGR3A	1608.37	984.775	1514.01	70.3247	146.47	49.3861	1369.05	88.727	728.889	3.98494	0.821973	4.84802	1.24699e-06	0.000509336	Up	protein_coding	chr1	161541759	161550968	.
FCGR3B	404.648	318.023	1078.56	70.3247	187.482	131.528	600.411	129.778	365.095	2.22357	0.912649	2.43639	0.0148345	0.300923	Up	protein_coding	chr1	161623196	161631963	.
DEFB4A	180.378	5013.07	514.997	31.0256	0	3.02364	1902.81	11.3497	957.082	7.29488	1.56792	4.65258	3.27814e-06	0.00110268	Up	protein_coding	chr8	7894677	7896716	.
CALHM6	229.08	201.049	421.209	24.8205	0	21.1655	283.779	15.3287	149.554	4.07094	1.07686	3.78039	0.000156582	0.0164796	Up	protein_coding	chr6	116461370	116463771	.
CCR2	319.871	273.427	272.99	48.262	0	53.9216	288.763	34.0612	161.412	3.01565	1.1403	2.64461	0.00817859	0.219568	Up	protein_coding	chr3	46354111	46360940	.
ABCB5	84.7777	0	70.3411	0	0	0	51.7063	0	25.8531	7.79319	2.58811	3.01115	0.00260261	0.112463	Up	protein_coding	chr7	20615667	20757008	.
ADAM8	2997.89	3502.64	1905.91	601.896	205.058	957.486	2802.14	588.147	1695.15	2.24731	0.883944	2.54236	0.0110106	0.256076	Up	protein_coding	chr10	133262420	133276868	.
CYTIP	533.919	457.661	371.803	124.792	58.5881	179.403	454.461	120.928	287.694	1.8888	0.816194	2.31416	0.0206591	0.34991	Up	protein_coding	chr2	157414619	157488960	.
GUCY1A2	185.79	75.302	221.072	0	0	12.0946	160.721	4.03152	82.3763	5.09737	1.57685	3.23263	0.00122658	0.0687649	Up	protein_coding	chr11	106674019	107018476	.
RCN3	8445.31	7518.5	7317.98	2440.68	181.623	1500.73	7760.6	1374.35	4567.47	2.49539	1.03464	2.41185	0.0158719	0.314414	Up	protein_coding	chr19	49528003	49546962	.
IQCK	154.524	290.973	485.688	81.356	0	74.0792	310.395	51.8117	181.103	2.5437	1.26241	2.01496	0.0439091	0.501171	Up	protein_coding	chr16	19716456	19858467	.
ADM	4739.14	4564.91	16309.1	408.848	76.1646	499.909	8537.71	328.307	4433.01	4.69321	1.0392	4.51619	6.29618e-06	0.00185158	Up	protein_coding	chr11	10305073	10307397	.
TMPRSS4	1803.78	7943.99	8869.67	310.945	404.258	1403.98	6205.82	706.393	3456.1	3.13295	1.03081	3.0393	0.00237125	0.10584	Up	protein_coding	chr11	118077012	118121890	.
HOXC10	600.659	608.996	505.786	157.196	0	24.1891	571.814	60.4618	316.138	3.21251	1.34175	2.39427	0.0166534	0.322801	Up	protein_coding	chr12	53985065	53990279	Yes
SCT	66.7399	39.4787	118.073	21.3732	0	3.52758	74.7637	8.30025	41.532	3.01671	1.3209	2.28382	0.022382	0.364237	Up	protein_coding	chr11	626309	627181	.
TIMD4	136.486	64.3357	318.21	6.20512	0	7.5591	173.01	4.58807	88.7993	4.97188	1.18087	4.21037	2.54954e-05	0.00475405	Up	protein_coding	chr5	156919292	156963226	.
CD1D	144.904	49.7139	66.9915	21.3732	0	24.6931	87.2031	15.3554	51.2792	2.38649	1.20141	1.9864	0.0469886	0.516189	Up	protein_coding	chr1	158178030	158186427	.
COL3A1	245785	51506.6	60018.5	14992.9	14283.8	11245.9	119103	13507.6	66305.5	3.1404	0.926278	3.39034	0.000698051	0.0486791	Up	protein_coding	chr2	188974373	189012746	.
HOXB8	68.5437	10.9663	52.7558	0	0	0	44.0886	0	22.0443	7.56349	1.95894	3.86102	0.000112917	0.0130884	Up	protein_coding	chr17	48611377	48615292	Yes
HOXB9	31.2656	29.2435	27.634	0	0	0	29.381	0	14.6905	6.97779	1.94	3.59679	0.000322166	0.0290882	Up	protein_coding	chr17	48621156	48626358	Yes
HOXB6	191.802	45.3274	72.0159	8.27349	0	14.1103	103.048	7.46127	55.2549	3.59225	1.21919	2.94643	0.00321462	0.128848	Up	protein_coding	chr17	48595751	48604992	Yes
HOXB7	576.609	429.879	1093.64	30.3361	0	6.04728	700.041	12.1278	356.085	5.71185	1.17799	4.8488	1.24208e-06	0.000509336	Up	protein_coding	chr17	48607232	48611017	Yes
HOXB4	91.3916	75.302	149.893	2.75783	0	0	105.529	0.919277	53.2241	6.38239	1.46804	4.34756	1.37662e-05	0.00306701	Up	protein_coding	chr17	48575507	48578350	Yes
HOXB5	118.448	46.0585	113.048	3.44729	0	0	92.5183	1.1491	46.8337	5.92212	1.53244	3.86451	0.000111313	0.0129903	Up	protein_coding	chr17	48591257	48593779	Yes
APOBEC3H	24.6517	57.7559	71.1785	11.7208	0	8.06304	51.1953	6.59461	28.895	2.75294	1.23171	2.23505	0.025414	0.388818	Up	protein_coding	chr22	39097224	39104067	.
FCGR1A	800.879	239.797	403.624	31.715	187.482	34.2679	481.433	84.4883	282.961	2.55511	1.06924	2.38964	0.016865	0.323539	Up	protein_coding	chr1	149782671	149791675	.
DHRS7	2554.16	2966.02	4229.68	686.7	902.257	1249.27	3249.95	946.075	2098.01	1.77998	0.731573	2.43308	0.0149708	0.302502	Up	protein_coding	chr14	60144119	60169856	.
NTS	67.9425	200.318	42.7071	3.44729	0	10.0788	103.656	4.5087	54.0823	4.26936	1.27901	3.33803	0.000843745	0.0536091	Up	protein_coding	chr12	85874295	85882992	.
GNLY	293.415	353.115	1112.9	18.6154	0	56.9452	586.475	25.1869	305.831	4.46445	1.25409	3.55991	0.000370984	0.0314249	Up	protein_coding	chr2	85694358	85698852	.
SLC2A1	30633.6	28334	26164.4	5602.53	744.069	12841.4	28377.3	6396	17386.7	2.14907	1.07423	2.00057	0.0454392	0.509816	Up	protein_coding	chr1	42925353	42958868	.
CEACAM4	60.7273	205.436	114.723	0	0	0	126.962	0	63.481	9.0889	1.70876	5.31899	1.04343e-07	6.3929e-05	Up	protein_coding	chr19	41619015	41627074	.
BLACAT1	81.1702	40.9409	1.67479	6.20512	0	2.5197	41.262	2.90827	22.0851	3.60451	1.67162	2.15629	0.0310611	0.431111	Up	protein_coding	chr1	205434885	205457091	.
CYP4B1	222.466	1302.8	2153.78	150.991	0	184.946	1226.35	111.979	669.163	3.43839	1.4447	2.38	0.0173126	0.324121	Up	protein_coding	chr1	46799046	46819413	.
FEM1C	1473.09	1007.44	1591.05	508.13	169.906	544.255	1357.19	407.43	882.311	1.72878	0.826876	2.09074	0.0365513	0.464472	Up	protein_coding	chr5	115520908	115544775	.
MS4A6A	2763.39	2192.53	4700.29	266.82	0	423.814	3218.74	230.211	1724.47	3.79784	1.41164	2.69037	0.00713723	0.20305	Up	protein_coding	chr11	60172015	60184666	.
MS4A6E	19.2403	225.906	43.5445	0	0	0	96.2303	0	48.1151	8.68912	1.93563	4.48903	7.15481e-06	0.00193682	Up	protein_coding	chr11	60327255	60341341	.
MAP3K8	2830.13	1693.93	587.013	268.199	70.3058	524.602	1703.69	287.702	995.697	2.55776	1.05328	2.42837	0.0151668	0.304976	Up	protein_coding	chr10	30434021	30461833	.
MAP3K7	1617.99	928.481	397.762	4.13675	52.7293	114.394	981.412	57.0868	519.249	4.09925	1.22	3.36004	0.000779302	0.0512219	Up	protein_coding	chr6	90513573	90587072	.
FMO1	163.543	846.599	993.986	194.427	0	83.1501	668.043	92.5257	380.284	2.83406	1.41236	2.00661	0.0447909	0.507522	Up	protein_coding	chr1	171248471	171285978	.
SH2D2A	907.302	304.132	521.696	108.934	0	122.961	577.71	77.2986	327.504	2.87632	1.29787	2.21618	0.0266792	0.397268	Up	protein_coding	chr1	156806243	156816848	.
SPRR2G	32511.4	93970.3	35662.1	10915.5	10504.9	6584.48	54047.9	9334.94	31691.4	2.5336	0.82815	3.05935	0.00221817	0.101745	Up	protein_coding	chr1	153149582	153150890	.
SPRR2F	98.6067	2013.41	471.453	64.1196	0	42.8349	861.158	35.6515	448.405	4.5516	1.44018	3.16043	0.00157535	0.0811566	Up	protein_coding	chr1	153112121	153113516	.
SPRR2A	7346.2	146540	44834.9	1416.15	11471.6	1491.16	66240.3	4792.95	35516.6	3.78933	1.30255	2.90917	0.0036239	0.138399	Up	protein_coding	chr1	153056120	153057512	.
ADGRE5	2872.22	2671.39	2132.84	860.443	1253.79	730.209	2558.82	948.146	1753.48	1.43471	0.706399	2.03102	0.0422526	0.493424	Up	protein_coding	chr19	14381156	14408725	.
ADGRE3	1.80378	12.4285	16.7479	0	0	0	10.3267	0	5.16336	5.46714	2.63884	2.0718	0.0382844	0.47318	Up	protein_coding	chr19	14619117	14690027	.
DPP4	3309.94	1965.89	2534.79	290.262	23.4353	547.783	2603.54	287.16	1445.35	3.17156	1.11502	2.84439	0.00444965	0.155783	Up	protein_coding	chr2	161992245	162074394	.
PI15	369.174	514.685	92.1133	84.8033	0	41.827	325.324	42.2101	183.767	2.90365	1.31683	2.20503	0.0274523	0.400983	Up	protein_coding	chr8	74824534	74855029	.
AGTR1	204.429	17.5461	103.837	22.7521	0	24.6931	108.604	15.8151	62.2094	2.68347	1.35575	1.97932	0.0477801	0.522081	Up	protein_coding	chr3	148697784	148743008	.
RNASE1	39902.7	22510.9	55871.7	8123.88	2308.37	3914.61	39428.4	4782.29	22105.4	3.04298	0.871367	3.49219	0.00047907	0.0371803	Up	protein_coding	chr14	20801228	20802855	.
DCLK1	800.879	331.914	644.793	126.86	0	138.08	592.529	88.3133	340.421	2.72374	1.29931	2.09629	0.0360562	0.461944	Up	protein_coding	chr13	35768652	36131382	.
UBE3A	1812.2	405.022	2729.07	249.584	93.741	249.45	1648.76	197.592	923.177	3.05157	0.992541	3.0745	0.00210856	0.0980279	Up	protein_coding	chr15	25333728	25439051	.
FGF7	2773.01	315.83	607.11	159.954	0	213.167	1231.98	124.374	678.179	3.29562	1.47789	2.22995	0.0257507	0.389977	Up	protein_coding	chr15	49423237	49488775	.
DUSP1	14667.8	3871.84	5481.58	1074.17	328.094	1809.14	8007.06	1070.47	4538.76	2.90073	0.997372	2.90837	0.00363317	0.138399	Up	protein_coding	chr5	172768096	172771195	.
CHURC1-FNTB	71.55	0	272.153	0	0	0	114.568	0	57.2838	8.94064	2.52998	3.53387	0.000409523	0.0334541	Up	protein_coding	chr14	64914493	65061361	.
MARCO	2754.98	4009.28	7507.23	596.381	0	298.836	4757.16	298.406	2527.78	3.9894	1.4616	2.72948	0.0063435	0.19025	Up	protein_coding	chr2	118942194	118994660	.
PTGIS	3678.51	782.994	1608.63	362.655	140.612	292.285	2023.38	265.184	1144.28	2.92482	0.930789	3.1423	0.00167626	0.0850774	Up	protein_coding	chr20	49503874	49568137	.
PTGIR	2767	865.607	952.954	211.663	386.682	216.694	1528.52	271.68	900.1	2.49933	0.873212	2.86222	0.00420683	0.151343	Up	protein_coding	chr19	46620468	46625089	.
MXI1	1276.48	1787.51	3422.43	1092.79	76.1646	209.135	2162.14	459.363	1310.75	2.23004	1.1361	1.96289	0.0496592	0.531716	Up	protein_coding	chr10	110207605	110287365	Yes
SCG5	60.1261	6.57979	10.8861	0	0	2.01576	25.864	0.67192	13.268	4.62574	1.93946	2.38507	0.017076	0.324121	Up	protein_coding	chr15	32641676	32697098	.
GALNT15	952.998	61.4113	247.869	64.1196	0	44.8507	420.759	36.3234	228.541	3.49108	1.41891	2.46039	0.0138786	0.290706	Up	protein_coding	chr3	16174680	16231992	.
MS4A4A	1824.22	1770.69	2590.9	236.484	0	152.694	2061.94	129.726	1095.83	3.97566	1.32285	3.00537	0.00265255	0.114123	Up	protein_coding	chr11	60185657	60318080	.
ACTA2	23059.5	24245.8	27716.1	4481.47	1160.05	1842.4	25007.1	2494.64	13750.9	3.32441	0.842078	3.94787	7.88495e-05	0.0100945	Up	protein_coding	chr10	88935074	88991339	.
PLN	315.061	562.937	205.999	135.823	0	37.2916	361.332	57.7049	209.519	2.61541	1.32665	1.97143	0.0486742	0.526817	Up	protein_coding	chr6	118548296	118561716	.
BNIP3	5870.71	7933.76	11205.2	1830.51	1505.72	1684.67	8336.54	1673.63	5005.09	2.31605	0.709316	3.26518	0.00109394	0.0640494	Up	protein_coding	chr10	131967684	131981967	.
ASTN1	78.7651	8.77305	0	0	0	0	29.1794	0	14.5897	6.96882	2.82356	2.46809	0.0135835	0.287914	Up	protein_coding	chr1	176857302	177164867	.
FLOT1	10294.2	8697.74	9821.79	4193.28	1593.6	3554.79	9604.57	3113.89	6359.23	1.62407	0.762716	2.12932	0.0332274	0.443592	Up	protein_coding	chr6	30727709	30742687	.
CXCR2	167.15	731.818	677.451	6.20512	46.8705	28.7246	525.473	27.2667	276.37	4.34087	1.0854	3.99932	6.35258e-05	0.00886003	Up	protein_coding	chr2	218125289	218137251	.
CXCR1	319.269	184.965	113.048	28.9572	0	26.2049	205.761	18.3874	112.074	3.37217	1.13805	2.96311	0.00304543	0.123936	Up	protein_coding	chr2	218162841	218166962	.
CXCR6	63.1324	5.11761	229.446	1.37892	0	25.197	99.2319	8.85864	54.0453	3.37263	1.69763	1.98667	0.0469593	0.516189	Up	protein_coding	chr3	45940933	45948351	.
CXCR4	1269.86	1114.18	1838.92	317.15	703.058	396.601	1407.65	472.27	939.961	1.58164	0.768641	2.05771	0.0396183	0.479303	Up	protein_coding	chr2	136114349	136119177	.
C5AR1	863.41	663.096	414.51	206.837	117.176	187.97	647.005	170.661	408.833	1.91263	0.775106	2.46757	0.0136033	0.287914	Up	protein_coding	chr19	47297075	47322066	.
CXCL12	17374.6	5493.39	16380.3	1545.76	304.658	2233.46	13082.8	1361.29	7222.03	3.26265	1.01146	3.22569	0.00125671	0.0697974	Up	protein_coding	chr10	44370165	44385097	.
ADAMTS8	1458.06	1019.87	253.73	77.9087	0	64.0004	910.551	47.303	478.927	4.22621	1.28788	3.28153	0.00103245	0.061499	Up	protein_coding	chr11	130404923	130428609	.
CDH3	9074.23	11673.3	3882.16	1900.83	386.682	3246.89	8209.88	1844.8	5027.34	2.15243	1.01742	2.11558	0.0343803	0.450225	Up	protein_coding	chr16	68644993	68727468	.
TRIB1	3798.76	2082.14	1249.39	644.643	134.753	957.486	2376.76	578.961	1477.86	2.03283	0.998093	2.03671	0.0416791	0.489729	Up	protein_coding	chr8	125430358	125438403	Yes
VGLL1	11.424	76.7642	40.1949	0	0	0	42.7943	0	21.3972	7.51963	1.9709	3.81533	0.000135999	0.0147662	Up	protein_coding	chrX	136532215	136556807	.
SLC6A1	21.0441	311.443	44.3819	0	0	25.197	125.623	8.399	67.011	3.80226	1.87864	2.02394	0.0429763	0.496136	Up	protein_coding	chr3	10992186	11039247	.
TMOD1	826.733	122.092	556.867	20.6837	0	33.26	501.897	17.9813	259.939	4.69976	1.22811	3.82681	0.000129814	0.0142754	Up	protein_coding	chr9	97501180	97601743	.
GSC	66.7399	159.377	139.845	6.20512	0	8.06304	121.987	4.75605	63.3716	4.40192	1.10503	3.98353	6.78996e-05	0.0091718	Up	protein_coding	chr14	94768223	94770113	Yes
IFI6	26084.5	3106.39	10711.9	2634.42	3855.1	1222.05	13300.9	2570.52	7935.73	2.37206	1.02656	2.3107	0.0208495	0.3518	Up	protein_coding	chr1	27666064	27672212	.
ADORA3	137.087	344.342	209.348	32.4045	0	40.3152	230.259	24.2399	127.25	3.15862	1.15368	2.73785	0.00618416	0.187106	Up	protein_coding	chr1	111499429	111503633	.
SLC10A6	191.201	136.713	158.267	0	0	28.2206	162.061	9.40688	85.7337	3.99516	1.66264	2.4029	0.0162657	0.319265	Up	protein_coding	chr4	86823468	86849384	.
FHL5	63.1324	97.9657	71.1785	19.9943	0	21.6694	77.4255	13.8879	45.6567	2.33931	1.13833	2.05503	0.0398759	0.481401	Up	protein_coding	chr6	96562548	96618626	.
NDUFA4L2	10811.9	14120.2	22886.8	4420.8	6790.37	3722.1	15939.6	4977.76	10458.7	1.67949	0.762047	2.20392	0.0275299	0.401254	Up	protein_coding	chr12	57234903	57240692	.
S100A10	50849.8	56646.8	65289.9	16347	3333.67	12987	57595.5	10889.2	34242.4	2.40277	0.875893	2.74322	0.00608401	0.185748	Up	protein_coding	chr1	151982915	151993859	.
S100A12	37.8794	1888.4	1335.64	14.4786	0	15.6221	1087.31	10.0336	548.67	6.6346	1.43888	4.61094	4.00845e-06	0.0013224	Up	protein_coding	chr1	153373711	153375621	.
GRK5	1813.4	536.618	1064.33	348.176	164.047	323.026	1138.12	278.416	708.266	2.02459	0.85889	2.35721	0.0184127	0.333699	Up	protein_coding	chr10	119207571	119459745	.
SERPINA6	7.21513	22.6637	16.7479	0	0	0	15.5422	0	7.77112	6.05809	2.28179	2.65498	0.00793141	0.215996	Up	protein_coding	chr14	94304248	94323389	.
FUT11	204.429	125.016	407.811	11.0313	0	69.5437	245.752	26.8583	136.305	3.12688	1.3274	2.35564	0.0184911	0.33442	Up	protein_coding	chr10	73772276	73776219	.
CLEC12A	138.891	124.285	169.991	21.3732	0	33.26	144.389	18.2111	81.3	2.86743	1.11039	2.58237	0.00981244	0.242901	Up	protein_coding	chr12	9951316	9985595	.
ENSG00000235007	48.7021	19.0083	14.2357	6.20512	0	3.52758	27.3154	3.24423	15.2798	2.82175	1.41941	1.98798	0.0468139	0.515973	Up	protein_coding	chr9	129139413	129210562	.
ENPEP	325.883	179.116	266.291	64.809	0	47.8743	257.097	37.5611	147.329	2.71708	1.18306	2.29665	0.0216385	0.358507	Up	protein_coding	chr4	110476155	110565285	.
CLDN11	811.101	528.576	395.25	125.481	58.5881	96.2525	578.309	93.4407	335.875	2.61024	0.803086	3.25027	0.00115297	0.0663734	Up	protein_coding	chr3	170418868	170434691	.
LCE3D	71516.9	71897.3	44309	12860.5	3421.55	6146.05	62574.4	7476.02	35025.2	3.06489	0.846223	3.62185	0.000292507	0.0268784	Up	protein_coding	chr1	152579381	152580516	.
LCE3E	15460.2	10298.1	7008.98	2199.37	0	1084.98	10922.4	1094.78	6008.61	3.31733	1.58509	2.09283	0.036364	0.462778	Up	protein_coding	chr1	152565654	152566780	.
LCE3A	610.28	3299.4	1620.36	42.0569	0	66.0161	1843.34	36.0244	939.684	5.62163	1.25212	4.4897	7.1323e-06	0.00193682	Up	protein_coding	chr1	152622834	152623103	.
LCE3C	114.841	498.601	0	0	0	8.06304	204.481	2.68768	103.584	6.07442	2.29551	2.64622	0.00813972	0.219166	Up	protein_coding	chr1	152600234	152601086	.
STEAP4	18587.4	2629.72	2584.2	369.549	357.388	489.83	7933.76	405.589	4169.68	4.28896	1.04669	4.09765	4.17357e-05	0.00656859	Up	protein_coding	chr7	88270892	88306894	.
TNC	23576.6	25710.9	8574.91	865.959	234.353	2040.45	19287.5	1046.92	10167.2	4.20095	1.03096	4.0748	4.60535e-05	0.00699158	Up	protein_coding	chr9	115019575	115118207	.
EHF	8281.76	18272.8	14834.4	4877.91	2454.84	5459.18	13796.3	4263.98	9030.15	1.69345	0.790886	2.14121	0.0322575	0.438145	Up	protein_coding	chr11	34621093	34663288	Yes
APOBEC3A	2171.15	5213.38	3747.34	27.5783	0	55.9373	3710.62	27.8385	1869.23	6.9761	1.13754	6.13262	8.64456e-10	8.72338e-07	Up	protein_coding	chr22	38952751	38963184	.
EBI3	99.208	155.722	176.69	33.7834	0	38.2994	143.873	24.0276	83.9504	2.49163	1.14868	2.16911	0.030074	0.419788	Up	protein_coding	chr19	4229523	4237528	.
ADCYAP1	312.656	18.2772	36.0079	8.96295	0	0	122.314	2.98765	62.6506	5.16825	1.84364	2.80329	0.00505849	0.169029	Up	protein_coding	chr18	904871	912172	.
DKK4	14.4303	83.3439	106.349	0	0	0	68.0411	0	34.0205	8.18845	1.88999	4.33253	1.47404e-05	0.00316089	Up	protein_coding	chr8	42374063	42377229	.
LILRA6	197.815	53.3694	32.6584	0	0	22.6773	94.6142	7.5591	51.0866	3.5282	1.78934	1.97179	0.048634	0.526715	Up	protein_coding	chr19	54238549	54242791	.
LILRA4	484.616	70.9155	288.063	33.7834	0	25.197	281.198	19.6601	150.429	3.74679	1.24733	3.00384	0.00266593	0.114123	Up	protein_coding	chr19	54333185	54339162	.
LILRA1	37.8794	66.5289	44.3819	0	0	0	49.5967	0	24.7984	7.73288	1.80189	4.29154	1.77442e-05	0.00354246	Up	protein_coding	chr19	54593632	54602381	.
AVPR1A	217.656	84.8061	195.113	49.6409	0	23.1812	165.858	24.2741	95.0662	2.69199	1.20543	2.23322	0.0255344	0.389025	Up	protein_coding	chr12	63142759	63151201	.
KLF3	8677.39	6679.94	6606.2	1815.34	351.529	3160.21	7321.18	1775.69	4548.44	2.04201	0.974519	2.0954	0.0361352	0.46218	Up	protein_coding	chr4	38664197	38701517	Yes
PLBD1	3251.02	4860.27	4091.51	916.979	251.929	1560.2	4067.6	909.702	2488.65	2.15736	0.916599	2.35365	0.0185899	0.334907	Up	protein_coding	chr12	14503661	14567883	.
DYNLT5	163.543	54.1005	113.886	6.20512	0	4.53546	110.51	3.58019	57.0449	4.65054	1.14838	4.04967	5.12907e-05	0.00752045	Up	protein_coding	chr1	66752459	66779047	.
HPSE	1646.25	2665.54	2296.13	224.074	0	539.216	2202.64	254.43	1228.54	3.10709	1.42986	2.17301	0.0297795	0.416355	Up	protein_coding	chr4	83292461	83335153	.
CYSRT1	5563.46	14227	8804.36	4163.63	3105.17	2513.15	9531.59	3260.65	6396.12	1.54749	0.775776	1.99476	0.0460693	0.513539	Up	protein_coding	chr9	137225174	137226315	.
ASIC2	5.41135	30.7057	10.8861	0	0	0	15.6677	0	7.83385	6.07001	2.34446	2.58909	0.00962313	0.241705	Up	protein_coding	chr17	33013087	34157294	.
FBN1	18512.2	4750.6	6541.72	1158.98	64.447	1030.05	9934.85	751.159	5343	3.72222	1.16861	3.18518	0.00144666	0.075663	Up	protein_coding	chr15	48408313	48645721	.
S100A7A	409.458	7586.49	1345.69	208.216	140.612	117.418	3113.88	155.415	1634.65	4.3231	1.15644	3.73828	0.00018528	0.0188555	Up	protein_coding	chr1	153416520	153423222	.
DEFB103B	3140.38	3517.99	2602.62	157.196	0	24.6931	3087	60.6298	1573.81	5.64043	1.32405	4.25998	2.04441e-05	0.00403125	Up	protein_coding	chr8	7428888	7430348	.
TMEM161B	46.8983	288.779	308.161	1.37892	0	19.1497	214.613	6.84288	110.728	4.79394	1.42013	3.37571	0.00073626	0.0498246	Up	protein_coding	chr5	88189633	88268857	.
ITIH3	90.7904	168.881	174.178	37.9202	0	9.07092	144.616	15.6637	80.1401	3.09568	1.21552	2.54678	0.0108721	0.255	Up	protein_coding	chr3	52794796	52808799	.
CST7	1402.14	1731.21	2463.61	295.088	23.4353	226.269	1865.66	181.597	1023.63	3.3458	1.03496	3.23279	0.00122586	0.0687649	Up	protein_coding	chr20	24949269	24959928	.
CSTA	24034.2	85464.1	139892	19892.2	11981.3	15188.8	83130	15687.4	49408.7	2.4057	0.91106	2.64055	0.00827711	0.221466	Up	protein_coding	chr3	122325248	122341969	.
MYL9	25721.3	59854.1	37892.1	10326.7	175.764	2480.9	41155.8	4327.79	22741.8	3.24894	1.27461	2.54897	0.0108041	0.254594	Up	protein_coding	chr20	36541497	36551447	.
MALL	5772.1	8994.57	6672.35	1736.05	2062.3	1905.4	7146.34	1901.25	4523.8	1.91058	0.683041	2.79717	0.00515527	0.170402	Up	protein_coding	chr2	110083870	110116022	.
HBEGF	6663.77	6734.78	2503.81	1225.17	720.634	1192.32	5300.78	1046.04	3173.41	2.33969	0.806058	2.90264	0.00370036	0.139633	Up	protein_coding	chr5	140332843	140346603	.
ENSG00000289692	289.808	386.014	121.422	0	0	0	265.748	0	132.874	10.1549	1.64772	6.16298	7.13895e-10	7.6543e-07	Up	protein_coding	chr1	22636506	22644067	.
GLI3	896.48	788.112	954.629	8.96295	111.317	41.3231	879.74	53.8678	466.804	4.09259	1.04124	3.93048	8.47749e-05	0.0106154	Up	protein_coding	chr7	41960949	42264100	Yes
SOCS3	4248.51	1372.25	1027.48	357.139	105.459	484.286	2216.08	315.628	1265.85	2.80441	0.998645	2.80822	0.00498169	0.16757	Up	protein_coding	chr17	78356778	78360077	.
FMN2	49.9046	0	31.821	0	0	0	27.2419	0	13.6209	6.86892	2.76739	2.48209	0.0130613	0.280732	Up	protein_coding	chr1	240014348	240475187	.
OSBPL10	276.58	122.092	455.542	57.225	0	67.024	284.738	41.4163	163.077	2.73264	1.25326	2.18043	0.0292255	0.412645	Up	protein_coding	chr3	31657912	31981300	.
KDM5D	0	155.722	39.3575	0	0	0	65.0264	0	32.5132	8.1236	2.60782	3.11509	0.00183886	0.0888611	Up	protein_coding	chrY	19703865	19744939	Yes
ENSG00000283765	384.206	630.928	671.59	14.4786	99.5998	9.57486	562.241	41.2178	301.729	3.86994	1.1094	3.48832	0.000486066	0.0373922	Up	protein_coding	chr3	183815568	183884889	.
SULT1B1	50.5059	15.3528	30.1462	0	0	0	32.0016	0	16.0008	7.10158	1.9756	3.59465	0.000324826	0.0291749	Up	protein_coding	chr4	69721167	69787961	.
IKZF1	485.217	512.492	535.095	87.5611	0	135.056	510.935	74.2057	292.57	2.75485	1.25195	2.20045	0.0277752	0.403457	Up	protein_coding	chr7	50304068	50405101	Yes
IL4I1	1256.63	1283.79	592.037	204.079	111.317	300.348	1044.15	205.248	624.701	2.33587	0.831618	2.80882	0.00497231	0.16757	Up	protein_coding	chr19	49889654	49929539	.
ELF3	4536.51	4725.75	1494.75	578.455	111.317	1059.79	3585.67	583.186	2084.43	2.61576	1.04753	2.49708	0.012522	0.273999	Up	protein_coding	chr1	202007945	202017183	Yes
IGFL1	3910	2423.55	6621.27	88.2506	0	76.5989	4318.27	54.9498	2186.61	6.25721	1.22284	5.11696	3.10506e-07	0.000152192	Up	protein_coding	chr19	46229742	46231243	.
PLAT	307.845	2251.02	45.2193	178.569	0	84.6619	868.027	87.7438	477.886	3.29229	1.64303	2.00379	0.0450928	0.509816	Up	protein_coding	chr8	42174718	42207709	.
CFL1	26889	46554.2	51112.8	10717.6	4593.31	17385.9	41518.7	10899	26208.8	1.92931	0.851336	2.26622	0.0234382	0.371414	Up	protein_coding	chr11	65854673	65862026	.
SIGLEC5	157.53	119.167	139.845	25.5099	70.3058	25.7009	138.847	40.5055	89.6765	1.85559	0.881981	2.10389	0.0353879	0.457874	Up	lncRNA	chr19	51630101	51645545	.
ENSG00000287856	403.446	1788.97	2127.82	111.003	0	157.229	1440.08	89.4106	764.744	3.98918	1.36523	2.92199	0.00347808	0.134687	Up	protein_coding	chr1	231363797	231528603	.
SELP	1328.79	1103.21	1292.94	331.629	210.917	322.522	1241.64	288.356	765	2.09993	0.701562	2.99322	0.00276053	0.11722	Up	protein_coding	chr1	169588849	169630193	.
RNF17	0	0	0	0	369.105	21.6694	0	130.258	65.1291	-9.93944	2.62371	-3.78832	0.000151669	0.0161417	Down	protein_coding	chr13	24764169	24879921	.
RAB40B	278.384	332.645	214.373	588.797	9567.44	1381.3	275.134	3845.85	2060.49	-3.804	1.14625	-3.31864	0.000904562	0.0568416	Down	protein_coding	chr17	82654973	82698698	.
KRTAP21-2	0	0	0	29.6467	0	29.2285	0	19.6251	9.81253	-7.24667	2.68516	-2.69879	0.00695923	0.199308	Down	protein_coding	chr21	30746794	30747259	.
SPPL2B	3593.13	4594.88	1620.36	7212.42	28350.8	6813.77	3269.46	14125.7	8697.56	-2.1109	0.95983	-2.19924	0.0278606	0.404013	Down	protein_coding	chr19	2328684	2355095	.
ATP2A1	20.4429	66.5289	28.4714	513.646	11.7176	329.577	38.4811	284.98	161.731	-2.89617	1.26977	-2.28085	0.0225572	0.36491	Down	protein_coding	chr16	28878405	28904466	.
FBXL19	548.35	439.383	128.959	2441.37	1786.94	1730.53	372.231	1986.28	1179.25	-2.4157	0.861857	-2.8029	0.00506446	0.169029	Down	protein_coding	chr16	30923055	30948783	Yes
GRP	0	0	0	58.6039	0	15.6221	0	24.742	12.371	-7.57568	2.6301	-2.88038	0.003972	0.14717	Down	protein_coding	chr18	59220158	59230774	.
SMAD2	1613.78	954.069	1283.72	1132.09	25550.3	2268.74	1283.86	9650.37	5467.12	-2.90968	1.23032	-2.36498	0.0180313	0.330125	Down	protein_coding	chr18	47808957	47931146	Yes
POU5F1B	29.4618	27.0502	6.69915	86.1822	263.647	62.4886	21.0704	137.439	79.2548	-2.68126	1.07075	-2.50411	0.0122761	0.27069	Down	protein_coding	chr8	127322183	127420066	Yes
SP7	0	0	0	17.9259	0	40.3152	0	19.4137	9.70685	-7.23129	2.71182	-2.66659	0.0076626	0.211337	Down	protein_coding	chr12	53326575	53345315	Yes
COL7A1	13854.2	14225.5	5669.99	35016.2	139586	34779.9	11249.9	69794.1	40522	-2.63312	0.951478	-2.7674	0.00565055	0.177212	Down	protein_coding	chr3	48564073	48595329	.
SYPL2	14.4303	2.92435	22.6096	188.911	0	232.82	13.3214	140.577	76.9493	-3.41144	1.5348	-2.22272	0.0262345	0.394438	Down	protein_coding	chr1	109466546	109482134	.
NRXN3	36.0756	29.2435	37.6827	122.723	123.035	95.2447	34.3339	113.668	74.0008	-1.72299	0.784858	-2.19529	0.028143	0.405865	Down	protein_coding	chr14	78170373	79868291	.
KRTAP10-12	0	0	0	99.2819	0	8.06304	0	35.7816	17.8908	-8.1011	2.60287	-3.11237	0.00185589	0.0892268	Down	protein_coding	chr21	44697172	44698044	.
KRTAP10-11	0	0	0	30.3361	0	16.1261	0	15.4874	7.7437	-6.9076	2.83013	-2.44073	0.0146574	0.2997	Down	protein_coding	chr21	44646414	44647650	.
KRTAP10-10	0	0	0	43.4358	0	18.1418	0	20.5259	10.2629	-7.30958	2.68671	-2.72064	0.00651551	0.192713	Down	protein_coding	chr21	44637356	44638455	.
ZNF117	454.553	882.422	779.613	6417.47	1283.08	3296.78	705.53	3665.78	2185.65	-2.37814	0.902789	-2.63422	0.00843306	0.223255	Down	protein_coding	chr7	64971772	64991036	Yes
SEZ6L	12.0252	10.2352	0	503.993	0	117.418	7.42014	207.137	107.279	-4.80299	1.87565	-2.5607	0.0104461	0.250633	Down	protein_coding	chr22	26169462	26383597	.
TMC4	571.198	420.375	376.827	2205.57	10165	837.044	456.133	4402.55	2429.34	-3.26982	1.07213	-3.04985	0.00228957	0.103186	Down	protein_coding	chr19	54160108	54173250	.
PHACTR1	46.2971	72.3776	101.325	512.956	2777.08	560.381	73.3331	1283.47	678.402	-4.12704	1.00235	-4.11739	3.83195e-05	0.0061539	Down	protein_coding	chr6	12716554	13290446	.
KRTAP2-3	0	0	3.34957	73.0825	0	19.1497	1.11652	30.7441	15.9303	-4.8414	2.31193	-2.0941	0.0362512	0.462372	Down	protein_coding	chr17	41059240	41060114	.
KRTAP2-2	0	0	0	115.139	0	84.6619	0	66.6004	33.3002	-8.99334	2.32622	-3.86608	0.000110597	0.0129903	Down	protein_coding	chr17	41054498	41055230	.
KRTAP2-1	0	0	0	64.809	0	95.7486	0	53.5192	26.7596	-8.68053	2.36163	-3.67565	0.000237244	0.0232566	Down	protein_coding	chr17	41046541	41047316	.
KRTAP2-4	0	0	0	73.0825	0	42.8349	0	38.6391	19.3196	-8.2141	2.4374	-3.37002	0.000751629	0.050172	Down	protein_coding	chr17	41065116	41065879	.
TMEM145	10.2214	10.9663	0	133.065	164.047	111.371	7.06258	136.161	71.6118	-4.25658	1.28061	-3.32388	0.000887743	0.0559898	Down	protein_coding	chr19	42313309	42325064	.
SKOR2	0	0	0	1.37892	46.8705	0	0	16.0831	8.04157	-6.88417	3.24941	-2.11859	0.0341248	0.448935	Down	protein_coding	chr18	47206169	47251660	Yes
MUC20	453.952	358.233	155.755	1980.12	18004.1	468.16	322.647	6817.47	3570.06	-4.40055	1.29495	-3.39825	0.000678183	0.0476813	Down	protein_coding	chr3	195720884	195741123	.
RAC3	419.68	758.137	752.817	3139.79	5384.25	1925.55	643.545	3483.2	2063.37	-2.43554	0.807095	-3.01766	0.00254731	0.110911	Down	protein_coding	chr17	82031678	82034204	.
CPLX4	0	0	0	0	64.447	0	0	21.4823	10.7412	-7.32177	3.72539	-1.96537	0.0493711	0.530126	Down	protein_coding	chr18	59275156	59318649	.
RAD9A	1211.54	1783.85	1152.25	4074	16340.2	3861.19	1382.55	8091.81	4737.18	-2.5486	0.918361	-2.77516	0.00551744	0.173992	Down	protein_coding	chr11	67376013	67398410	.
CCDC187	2.40504	0	0	15.8575	0	66.5201	0.801681	27.4592	14.1304	-5.07455	2.30201	-2.2044	0.0274965	0.401108	Down	protein_coding	chr9	136249973	136306901	.
CLCN7	4827.52	5313.54	2832.07	8376.91	27097	8209.69	4324.38	14561.2	9442.79	-1.75128	0.875246	-2.0009	0.0454033	0.509816	Down	protein_coding	chr16	1444935	1475057	.
BRD4	3106.11	2419.17	1568.44	2047.69	48874.2	3820.87	2364.57	18247.6	10306.1	-2.94782	1.25359	-2.35151	0.0186976	0.334907	Down	protein_coding	chr19	15235519	15332545	.
BRD3	756.386	1059.35	463.079	792.187	13604.2	1741.11	759.603	5379.16	3069.38	-2.82331	1.17898	-2.3947	0.0166341	0.322801	Down	protein_coding	chr9	134030305	134068535	.
MRPL23	5240.59	2789.1	12765.2	17783.9	198069	6730.62	6931.64	74194.5	40563.1	-3.41998	1.31525	-2.60025	0.00931549	0.237455	Down	protein_coding	chr11	1947278	1984522	.
LPAR2	1236.19	1646.41	1683.16	3122.55	24853.1	1969.4	1521.92	9981.68	5751.8	-2.71297	1.12394	-2.41381	0.0157867	0.313279	Down	protein_coding	chr19	19623655	19628930	.
ZNF589	885.056	1460.71	964.677	3035.68	17939.7	1460.42	1103.48	7478.6	4291.04	-2.76015	1.09866	-2.5123	0.0119948	0.267582	Down	protein_coding	chr3	48241100	48299253	Yes
PSD	131.075	154.99	117.235	391.612	3093.45	316.978	134.433	1267.35	700.891	-3.23348	1.09937	-2.9412	0.00326944	0.130133	Down	protein_coding	chr10	102402617	102419934	.
CAMKK1	1305.34	945.296	379.339	1649.87	18847.8	3309.88	876.657	7935.85	4406.25	-3.17774	1.13072	-2.81037	0.00494853	0.16711	Down	protein_coding	chr17	3860315	3893053	.
KRTAP19-3	0	0	0	108.245	0	161.261	0	89.8352	44.9176	-9.42238	2.29788	-4.10047	4.12318e-05	0.00654937	Down	protein_coding	chr21	30491462	30492013	.
KRTAP19-1	13.829	0	0	237.173	0	217.198	4.60966	151.457	78.0334	-5.03232	2.21364	-2.27333	0.0230063	0.369199	Down	protein_coding	chr21	30479706	30480367	.
KRTAP19-5	0	0	0	179.259	0	225.261	0	134.84	67.42	-10.0052	2.27567	-4.39658	1.09969e-05	0.00257144	Down	protein_coding	chr21	30501657	30502141	.
CHST6	48.1009	35.0922	77.8776	151.681	1857.24	65.5122	53.6902	691.479	372.585	-3.68221	1.29089	-2.85245	0.00433831	0.154406	Down	protein_coding	chr16	75472052	75495441	.
LGALS4	47.4996	54.1005	15.0731	156.507	158.188	134.552	38.891	149.749	94.32	-1.94131	0.89177	-2.17692	0.0294869	0.414587	Down	protein_coding	chr19	38801674	38812945	.
PIGO	162.942	152.066	99.6498	220.626	3239.92	520.57	138.219	1327.04	732.63	-3.26	1.13227	-2.87916	0.00398733	0.147267	Down	protein_coding	chr9	35087237	35096619	.
KRT25	0	0	442.981	13416.2	70.3058	16042.4	147.66	9842.96	4995.31	-6.05899	2.40139	-2.52312	0.0116318	0.261734	Down	protein_coding	chr17	40748021	40755331	.
RHPN1	883.853	1372.98	855.816	4473.2	17242.5	1950.75	1037.55	7888.81	4463.18	-2.9261	1.01687	-2.87755	0.0040078	0.147267	Down	protein_coding	chr8	143368876	143384221	.
CHST12	1412.96	972.346	1475.49	3667.91	12368	1259.85	1286.93	5765.24	3526.09	-2.16276	1.01791	-2.12471	0.0336108	0.44459	Down	protein_coding	chr7	2403588	2448484	.
GOLGA8B	1319.17	226.637	301.462	3784.43	2003.71	3531.61	615.755	3106.59	1861.17	-2.33508	0.981733	-2.37853	0.0173819	0.324121	Down	protein_coding	chr15	34525095	34583651	.
CHD3	2760.39	3392.98	2089.3	4064.35	23909.8	6139	2747.55	11371.1	7059.31	-2.04876	0.957525	-2.13964	0.0323836	0.439163	Down	protein_coding	chr17	7884796	7912760	.
CHDH	183.986	257.343	49.4062	461.937	2173.62	444.475	163.578	1026.68	595.128	-2.64626	1.07064	-2.47166	0.0134489	0.286248	Down	protein_coding	chr3	53812335	53846419	.
EFHC1	363.161	432.073	391.9	1106.58	3034.87	999.817	395.711	1713.75	1054.73	-2.11233	0.824285	-2.56262	0.0103886	0.250304	Down	protein_coding	chr6	52362123	52524741	.
SLC22A31	93.1954	224.444	475.64	3342.49	708.917	359.813	264.426	1470.41	867.416	-2.47649	1.1351	-2.18174	0.029129	0.412301	Down	protein_coding	chr16	89195761	89201651	.
POLRMT	3205.92	2999.65	3264.16	6949.04	47895.8	6277.58	3156.58	20374.1	11765.4	-2.69008	1.04205	-2.58153	0.00983623	0.242901	Down	protein_coding	chr19	617221	633537	.
KRTAP5-11	2.40504	0	0	237.173	0	42.331	0.801681	93.1681	46.9849	-6.8126	2.1257	-3.20487	0.00135123	0.0722132	Down	protein_coding	chr11	71581855	71582875	.
ADH6	4.20882	0	0	79.9771	0	34.7719	1.40294	38.2496	19.8263	-4.75532	2.22471	-2.13751	0.0325569	0.440468	Down	protein_coding	chr4	99202638	99219537	.
PKD1	3582.31	2297.08	2363.96	10923.8	14166.6	10490	2747.78	11860.1	7303.96	-2.10963	0.697302	-3.02542	0.00248291	0.108659	Down	protein_coding	chr16	2088708	2135898	.
SPG7	4751.16	3639.35	2575.82	10649.4	13293.6	8689.94	3655.45	10877.7	7266.55	-1.57308	0.718341	-2.18988	0.0285331	0.407565	Down	protein_coding	chr16	89490917	89557766	.
BEX2	295.219	170.343	154.08	825.281	3767.22	628.917	206.548	1740.47	973.51	-3.07228	0.996527	-3.08299	0.00204935	0.0963195	Down	protein_coding	chrX	103309346	103311007	.
TMEM164	1295.72	1148.54	1372.49	3761.68	5436.98	3976.09	1272.25	4391.58	2831.91	-1.78695	0.678012	-2.63558	0.00839947	0.223255	Down	protein_coding	chrX	110002635	110177788	.
CHTF18	987.871	2244.44	916.109	4912.38	17207.3	3219.17	1382.81	8446.3	4914.55	-2.61026	0.978461	-2.66772	0.00763676	0.211241	Down	protein_coding	chr16	788046	798074	.
C19orf18	56.5185	75.302	38.5201	732.204	93.741	245.923	56.7802	357.289	207.035	-2.65997	1.01579	-2.61862	0.00882871	0.230527	Down	protein_coding	chr19	57958437	57974534	.
NOL4	0	0	0	0	275.364	0	0	91.7881	45.894	-9.43526	3.28652	-2.8709	0.00409305	0.149232	Down	protein_coding	chr18	33851100	34224913	.
TAS2R10	0	0	0	2.75783	70.3058	15.6221	0	29.5619	14.781	-7.7652	2.26688	-3.4255	0.000613675	0.0453776	Down	protein_coding	chr12	10825219	10826358	.
MACROD1	1159.23	1600.35	2270.17	3772.02	19627	2550.94	1676.58	8650	5163.29	-2.36671	1.03275	-2.29166	0.0219251	0.360799	Down	protein_coding	chr11	63998558	64166113	.
DNAH12	0	0	0	33.7834	0	1.00788	0	11.5971	5.79855	-6.48799	3.25667	-1.99222	0.0463469	0.513951	Down	protein_coding	chr3	57293699	57544344	.
CUX2	12.0252	0	23.447	654.985	93.741	446.995	11.8241	398.573	205.199	-5.081	1.43999	-3.5285	0.000417922	0.0339784	Down	protein_coding	chr12	111034165	111350554	Yes
MUC2	0	0	0	7.58403	0	22.1734	0	9.91913	4.95957	-6.27192	3.17337	-1.97642	0.0481068	0.522995	Down	protein_coding	chr11	1074875	1110508	.
IGSF9	446.135	1713.67	890.149	4893.77	6473.99	6209.04	1016.65	5858.93	3437.79	-2.52678	0.833148	-3.03281	0.00242291	0.107403	Down	protein_coding	chr1	159927039	159945613	.
HTR1D	0	0	0	0	187.482	8.56698	0	65.3497	32.6748	-8.93642	2.71252	-3.29451	0.000985924	0.0593457	Down	protein_coding	chr1	23191895	23217502	.
ZNF302	211.042	35.0922	142.357	742.546	5021	319.498	129.497	2027.68	1078.59	-3.9669	1.23343	-3.21615	0.00129921	0.0705316	Down	protein_coding	chr19	34677639	34686397	Yes
KRT32	2.40504	0	66.9915	730.825	0	578.019	23.1322	436.281	229.707	-4.24111	2.10646	-2.01339	0.044074	0.501801	Down	protein_coding	chr17	41459513	41467386	.
RND2	422.686	381.628	520.859	1343.75	2431.41	667.217	441.724	1480.79	961.258	-1.74295	0.828348	-2.10413	0.0353668	0.457874	Down	protein_coding	chr17	43025231	43032041	.
LRRC45	1283.09	3719.77	3023.83	4835.86	56566.9	2355.92	2675.56	21252.9	11964.2	-2.98957	1.26595	-2.36152	0.0182004	0.331364	Down	protein_coding	chr17	82023305	82031151	.
FBXL2	132.879	84.8061	95.4629	112.382	1435.41	202.584	104.383	583.458	343.92	-2.47566	1.13385	-2.18341	0.0290059	0.410897	Down	protein_coding	chr3	33277442	33388092	.
ADRA2B	22.8479	16.815	24.2844	112.382	140.612	89.1974	21.3158	114.064	67.6896	-2.4093	0.818996	-2.94178	0.00326336	0.130133	Down	protein_coding	chr2	96112876	96116571	.
TEX22	12.0252	6.57979	0	171.675	0	67.528	6.20167	79.7343	42.968	-3.68997	1.84739	-1.9974	0.045782	0.511824	Down	protein_coding	chr14	105398538	105413859	.
CCDC157	247.118	184.234	108.861	566.045	1816.23	609.767	180.071	997.348	588.71	-2.46544	0.888776	-2.77397	0.00553768	0.17431	Down	protein_coding	chr22	30356635	30378673	.
FOXI3	4.81009	0	0	46.1937	0	112.379	1.60336	52.8574	27.2304	-5.02812	2.18237	-2.30398	0.021224	0.355008	Down	protein_coding	chr2	88446787	88452693	.
PALM3	40.2845	53.3694	16.7479	405.401	5243.64	234.332	36.8006	1961.12	998.962	-5.73319	1.28396	-4.46523	7.99838e-06	0.00207897	Down	protein_coding	chr19	14053363	14062076	.
KRT74	28.8605	14.6217	122.259	2157.31	175.764	4829.76	55.2472	2387.61	1221.43	-5.4357	1.29604	-4.19409	2.73968e-05	0.00499991	Down	protein_coding	chr12	52565782	52573843	.
KRT71	12.0252	23.3948	329.096	12769.4	2056.44	21154.9	121.505	11993.6	6057.55	-6.62606	1.38509	-4.78385	1.71967e-06	0.000655577	Down	protein_coding	chr12	52543909	52553145	.
KRT72	360.756	37.2854	100.487	1439.59	3896.11	740.792	166.176	2025.5	1095.84	-3.6056	1.13039	-3.1897	0.0014242	0.0747187	Down	protein_coding	chr12	52585589	52601538	.
KRT79	898.885	324.603	12598.6	116653	479034	73252.7	4607.36	222980	113794	-5.59681	1.40169	-3.99291	6.52661e-05	0.00902936	Down	protein_coding	chr12	52821408	52834311	.
PODXL2	1130.37	855.372	741.093	3217.7	4323.8	2026.34	908.945	3189.28	2049.11	-1.81017	0.742123	-2.43918	0.0147207	0.299953	Down	protein_coding	chr3	127629185	127672802	.
ENO3	295.219	215.671	209.348	957.657	3808.23	493.357	240.079	1753.08	996.58	-2.86581	0.998898	-2.86897	0.00411807	0.149639	Down	protein_coding	chr17	4948092	4957131	.
SLC22A18	764.202	1230.42	727.695	2826.78	6784.51	2104.96	907.439	3905.41	2406.43	-2.10465	0.839957	-2.50567	0.012222	0.269967	Down	protein_coding	chr11	2899721	2925246	.
CELF3	0	0	0	22.0626	0	13.6064	0	11.8897	5.94484	-6.53008	3.00441	-2.1735	0.0297427	0.41618	Down	protein_coding	chr1	151700058	151716803	.
HBA1	1866.31	924.825	1369.98	4074	11793.8	5913.23	1387.04	7260.34	4323.69	-2.38755	0.821393	-2.90671	0.00365257	0.138628	Down	protein_coding	chr16	176680	177522	.
KRTAP1-1	0	0	10.8861	68.9458	0	202.584	3.62871	90.5099	47.0693	-4.66061	2.2566	-2.06533	0.0388921	0.477249	Down	protein_coding	chr17	41040541	41041450	.
KRTAP1-3	0	0	0	370.928	0	298.332	0	223.087	111.543	-10.7288	2.27666	-4.7125	2.44694e-06	0.000874526	Down	protein_coding	chr17	41033884	41034874	.
IQANK1	487.021	780.07	686.663	1912.56	1347.53	2210.28	651.251	1823.45	1237.35	-1.48645	0.716098	-2.07576	0.037916	0.471682	Down	protein_coding	chr8	143734139	143790645	.
AGFG2	1059.42	1878.89	1470.46	3830.63	17025.7	2503.57	1469.59	7786.64	4628.12	-2.40505	0.995201	-2.41665	0.0156642	0.311739	Down	protein_coding	chr7	100539203	100568220	.
SIX1	18.0378	0	0	88.2506	187.482	23.6852	6.01261	99.8059	52.9093	-4.03278	1.87899	-2.14625	0.0318529	0.434715	Down	protein_coding	chr14	60643421	60658259	Yes
DACT3	62.5311	207.629	119.747	267.51	1171.76	279.183	129.969	572.818	351.394	-2.13383	1.00431	-2.12468	0.0336131	0.44459	Down	protein_coding	chr19	46647551	46661182	.
ACSS2	2063.53	3349.84	3532.13	8776.1	10370.1	7555.57	2981.83	8900.59	5941.21	-1.57759	0.705061	-2.23753	0.025252	0.387823	Down	protein_coding	chr20	34874942	34927962	.
SPTBN5	811.101	641.164	154.918	3003.97	20962.8	2079.26	535.727	8682.02	4608.87	-4.0179	1.17484	-3.41997	0.00062629	0.0459145	Down	protein_coding	chr15	41848146	41894053	.
ZNF814	420.281	739.129	654.004	1356.16	10674.8	831.501	604.472	4287.47	2445.97	-2.82546	1.1345	-2.49049	0.0127567	0.275619	Down	protein_coding	chr19	57850315	57889037	Yes
PACRG	3.0063	5.8487	10.0487	53.0882	0	101.796	6.30124	51.628	28.9646	-3.07085	1.48964	-2.06147	0.0392583	0.478353	Down	protein_coding	chr6	162727132	163315500	.
TOP3A	1164.04	1065.19	860.841	1343.75	11032.1	1303.19	1030.03	4559.7	2794.86	-2.14529	1.08004	-1.9863	0.0470001	0.516189	Down	protein_coding	chr17	18271428	18315007	.
PPP1R27	2.40504	24.857	36.0079	261.304	287.082	58.961	21.09	202.449	111.77	-3.26178	1.1988	-2.72086	0.00651125	0.192713	Down	protein_coding	chr17	81833492	81835050	.
DPEP1	25.8542	2.92435	180.04	612.928	2835.67	314.963	69.6061	1254.52	662.062	-4.17119	1.42876	-2.91946	0.00350642	0.135479	Down	protein_coding	chr16	89613308	89638456	.
METAP1D	239.903	266.116	228.608	482.62	3257.5	371.404	244.876	1370.51	807.692	-2.48145	1.06461	-2.33084	0.0197616	0.342781	Down	protein_coding	chr2	171999953	172082430	.
XPNPEP3	308.447	466.434	391.9	792.876	2882.54	815.879	388.927	1497.1	943.012	-1.94189	0.885975	-2.19181	0.0283935	0.407267	Down	protein_coding	chr22	40857120	40932815	.
GP1BB	3391.71	9403.24	3895.56	18923.5	43700.9	6296.23	5563.5	22973.6	14268.5	-2.04576	0.999951	-2.04586	0.0407699	0.485684	Down	protein_coding	chr22	19723539	19724771	.
SPDYE2B	25.8542	85.5372	34.3331	68.2563	884.681	29.2285	48.5749	327.389	187.982	-2.74271	1.34341	-2.0416	0.0411913	0.487435	Down	protein_coding	chr7	102650319	102662625	.
IDUA	1596.35	1262.59	964.677	4025.05	5911.54	2767.64	1274.54	4234.75	2754.64	-1.73165	0.748302	-2.3141	0.0206621	0.34991	Down	protein_coding	chr4	986997	1004564	.
CPNE4	2.40504	0	0	37.9202	29.2941	27.2128	0.801681	31.4757	16.1387	-5.21623	1.72068	-3.03149	0.00243346	0.107593	Down	protein_coding	chr3	131533562	132285410	.
NEPRO	571.198	269.04	306.486	1054.18	1704.91	889.958	382.241	1216.35	799.296	-1.66787	0.785652	-2.12291	0.0337611	0.446203	Down	protein_coding	chr3	113002444	113019733	.
NPIPA8	658.982	366.275	202.649	1205.86	2197.06	1247.76	409.302	1550.22	979.763	-1.91958	0.838323	-2.28979	0.0220334	0.361015	Down	protein_coding	chr16	18317919	18336736	.
NPIPA7	674.614	413.064	236.982	1280.32	2220.49	1336.45	441.554	1612.42	1026.99	-1.86704	0.808841	-2.30829	0.0209831	0.352907	Down	protein_coding	chr16	16379140	16393972	.
CCDC57	1002.3	929.943	963.84	3198.39	7294.22	1772.36	965.362	4088.32	2526.84	-2.08141	0.847567	-2.45575	0.0140591	0.292699	Down	protein_coding	chr17	82101470	82212842	.
CABP5	0	0	0	0	70.3058	0	0	23.4353	11.7176	-7.44883	3.67858	-2.02492	0.0428756	0.495975	Down	protein_coding	chr19	48029383	48044079	.
FBXO30	343.921	222.982	237.82	399.885	3860.96	525.609	268.241	1595.48	931.863	-2.56966	1.09304	-2.35092	0.0187269	0.334907	Down	protein_coding	chr6	145793502	145814795	.
FBXO31	808.696	364.081	219.397	864.58	5770.93	1451.35	464.058	2695.62	1579.84	-2.53669	1.0509	-2.41382	0.0157865	0.313279	Down	protein_coding	chr16	87326987	87389850	.
DTX4	449.743	412.333	557.704	2439.3	9719.77	1505.27	473.26	4554.78	2514.02	-3.26577	0.967587	-3.37517	0.000737712	0.0498246	Down	protein_coding	chr11	59171430	59208588	.
PELP1	3065.23	8229.12	1147.23	11701.5	88901.6	3574.95	4147.19	34726	19436.6	-3.0657	1.3042	-2.35063	0.0187415	0.334907	Down	protein_coding	chr17	4669774	4704337	.
S100A3	1625.81	1233.34	880.101	5927.96	5425.26	2911.26	1246.42	4754.83	3000.62	-1.93134	0.758124	-2.54752	0.0108491	0.255	Down	protein_coding	chr1	153547329	153549258	.
FGF23	0	0	0	0	82.0234	0	0	27.3411	13.6706	-7.6738	3.60263	-2.13005	0.0331671	0.443242	Down	protein_coding	chr12	4368227	4379712	.
ATP5F1D	6196.59	12438.7	16478.2	20753.4	176995	11698.5	11704.5	69815.5	40760	-2.57642	1.17999	-2.18342	0.0290053	0.410897	Down	protein_coding	chr19	1241746	1244825	.
CYP27A1	1179.07	587.063	1261.95	6873.2	8219.92	5204.19	1009.36	6765.77	3887.57	-2.74461	0.75148	-3.65227	0.000259932	0.0251229	Down	protein_coding	chr2	218782147	218815293	.
LRRIQ4	0	0	0	0	134.753	0	0	44.9176	22.4588	-8.39714	3.42156	-2.45419	0.0141203	0.293428	Down	protein_coding	chr3	169812870	169837773	.
ZNF692	2005.2	2353.37	1647.15	5928.65	16176.2	3009.03	2001.91	8371.29	5186.6	-2.06358	0.908339	-2.27182	0.0230975	0.369329	Down	protein_coding	chr1	248850008	248859085	Yes
NEK8	303.035	463.509	575.289	1858.09	11594.6	898.525	447.278	4783.74	2615.51	-3.41813	1.11535	-3.06462	0.00217947	0.100238	Down	protein_coding	chr17	28725897	28743455	.
SHH	0	0	0	110.313	0	124.977	0	78.4301	39.2151	-9.22775	2.30518	-4.00304	6.25338e-05	0.00879318	Down	protein_coding	chr7	155799980	155812463	.
HR	11780.5	11483.2	6169.08	32593.4	46923.2	35101.9	9810.92	38206.2	24008.6	-1.96129	0.727997	-2.6941	0.00705799	0.2018	Down	protein_coding	chr8	22114419	22133384	.
KRTAP26-1	0	0	0	262.683	0	105.827	0	122.837	61.4185	-9.87089	2.30018	-4.29135	1.77588e-05	0.00354246	Down	protein_coding	chr21	30319124	30320315	.
C3orf84	0	0	0	62.7406	0	32.7561	0	31.8322	15.9161	-7.93694	2.49875	-3.17636	0.00149133	0.0775268	Down	protein_coding	chr3	49177634	49191858	.
LGI3	90.7904	380.165	103.837	1134.16	5378.39	921.706	191.598	2478.09	1334.84	-3.69173	1.09202	-3.38065	0.000723156	0.0494253	Down	protein_coding	chr8	22146830	22157084	.
DRGX	31.8668	12.4285	16.7479	65.4985	41.0117	224.757	20.3477	110.422	65.3851	-2.4552	1.06807	-2.29873	0.0215201	0.357383	Down	protein_coding	chr10	49364066	49396089	Yes
KRT39	0	0	0	53.0882	0	38.2994	0	30.4626	15.2313	-7.87449	2.50299	-3.14604	0.00165498	0.0842466	Down	protein_coding	chr17	40958417	40966948	.
KRT38	0	0	0	167.538	0	299.34	0	155.626	77.8131	-10.2111	2.28199	-4.47465	7.65378e-06	0.00202001	Down	protein_coding	chr17	41436154	41440983	.
KRT36	0	0	0	32.4045	0	27.2128	0	19.8724	9.93621	-7.2644	2.68008	-2.71052	0.00671776	0.196326	Down	protein_coding	chr17	41486136	41492546	.
ADCY5	286.801	309.981	91.2759	327.492	3269.22	187.97	229.353	1261.56	745.456	-2.45648	1.23868	-1.98314	0.0473513	0.518056	Down	protein_coding	chr3	123282296	123449090	.
KRTAP5-1	0	0	0	39.9885	0	15.6221	0	18.5369	9.26845	-7.16383	2.74203	-2.6126	0.00898569	0.232153	Down	protein_coding	chr11	1584342	1585283	.
MIER2	1960.11	2424.29	1214.22	4178.8	19714.9	3598.64	1866.21	9164.12	5515.16	-2.2954	0.981202	-2.33938	0.0193158	0.339163	Down	protein_coding	chr19	305573	344796	.
RALGPS1	368.573	301.208	227.771	299.225	6409.54	878.367	299.184	2529.04	1414.11	-3.07788	1.18639	-2.59432	0.00947769	0.239808	Down	protein_coding	chr9	126914774	127223166	.
PCP2	84.1765	211.284	295.6	1122.44	1429.55	437.924	197.02	996.637	596.829	-2.33735	0.912318	-2.56199	0.0104075	0.250408	Down	protein_coding	chr19	7631611	7633719	.
ACACB	933.758	540.273	668.24	4842.06	5624.46	2444.11	714.09	4303.54	2508.82	-2.59083	0.768578	-3.37094	0.000749126	0.050172	Down	protein_coding	chr12	109116587	109268226	.
CCDC33	10.2214	0	0	46.1937	93.741	24.6931	3.40714	54.8759	29.1415	-3.97478	1.82439	-2.17869	0.0293549	0.413451	Down	protein_coding	chr15	74217201	74336472	.
ENTREP2	2.40504	0	0	37.9202	0	24.6931	0.801681	20.8711	10.8364	-4.68523	2.33824	-2.00374	0.0450979	0.509816	Down	protein_coding	chr15	29120252	29570979	.
PDZK1	17.4366	24.1259	102.999	1401.67	0	1086.49	48.1873	829.387	438.787	-4.1079	1.64203	-2.50172	0.012359	0.271819	Down	protein_coding	chr1	145670852	145708148	.
PCDHA4	0	2.19326	0	3.44729	117.176	4.53546	0.731087	41.7197	21.2254	-5.79979	2.1161	-2.74079	0.00612915	0.186428	Down	protein_coding	chr5	140807037	141012347	.
OR7G2	0	0	0	0	146.47	0	0	48.8235	24.4117	-8.51845	3.39898	-2.50618	0.0122043	0.269967	Down	protein_coding	chr19	9100407	9107475	.
CCDC166	0	0	0	69.6352	0	38.2994	0	35.9782	17.9891	-8.11201	2.45936	-3.29843	0.000972269	0.0589373	Down	protein_coding	chr8	143706694	143708109	.
CLMP	1423.18	532.232	920.296	3183.23	5694.77	2952.58	958.57	3943.53	2451.05	-2.03984	0.807117	-2.52732	0.0114936	0.26091	Down	protein_coding	chr11	123069872	123195248	.
LYRM7	264.555	756.675	613.81	1229.3	15789.5	379.971	545.013	5799.59	3172.3	-3.41104	1.33055	-2.56364	0.0103582	0.250288	Down	protein_coding	chr5	131170944	131205428	.
C11orf16	0	0	0	0	99.5998	0	0	33.1999	16.6	-7.95691	3.52112	-2.25976	0.0238359	0.374454	Down	protein_coding	chr11	8920076	8932988	.
STK11IP	1663.69	1683.69	947.092	2847.46	8442.55	2757.06	1431.49	4682.36	3056.92	-1.70885	0.856634	-1.99484	0.0460598	0.513539	Down	protein_coding	chr2	219597857	219616451	.
TLE6	87.7841	46.0585	70.3411	119.966	1769.36	55.4334	68.0612	648.254	358.157	-3.24598	1.31301	-2.47217	0.0134297	0.286194	Down	protein_coding	chr19	2977538	2995179	.
POLE	2097.8	2381.15	981.425	5101.99	6274.79	6085.58	1820.12	5820.79	3820.46	-1.67705	0.752945	-2.22732	0.0259261	0.390902	Down	protein_coding	chr12	132623762	132687342	.
EXD3	910.91	1065.19	1235.16	3299.05	29704.2	1842.4	1070.42	11615.2	6342.82	-3.43942	1.16458	-2.95337	0.00314327	0.127176	Down	protein_coding	chr9	137306896	137423162	.
EXD1	0	0	0	10.3419	29.2941	0	0	13.212	6.60599	-6.60982	3.19605	-2.06812	0.0386285	0.475034	Down	protein_coding	chr15	41182725	41230757	.
OR11L1	0	0	0	0	263.647	0	0	87.8822	43.9411	-9.37219	3.29147	-2.84741	0.00440759	0.155203	Down	protein_coding	chr1	247840928	247841896	.
KLHL32	0	0	0	8.27349	11.7176	2.5197	0	7.50361	3.7518	-5.79215	2.84313	-2.03724	0.0416255	0.489493	Down	protein_coding	chr6	96924620	97140754	.
TMEM91	465.977	3080.8	3649.36	5470.16	46108.9	2926.38	2398.71	18168.5	10283.6	-2.92093	1.27493	-2.29105	0.0219604	0.360799	Down	protein_coding	chr19	41350911	41384083	.
TMEM97	381.199	655.054	1106.2	5567.37	5378.39	3426.79	714.15	4790.85	2752.5	-2.746	0.798938	-3.43706	0.000588061	0.0438617	Down	protein_coding	chr17	28319200	28328685	.
TRIM46	60.1261	55.5626	13.3983	122.723	650.328	103.308	43.029	292.12	167.574	-2.74984	1.12353	-2.44749	0.0143853	0.296255	Down	protein_coding	chr1	155173787	155184971	.
PEX6	503.255	1260.39	1334.81	2777.13	11694.2	3793.66	1032.82	6088.33	3560.57	-2.55892	0.938428	-2.72682	0.0063948	0.19112	Down	protein_coding	chr6	42963865	42979181	.
GPR149	0	0	0	8.96295	99.5998	11.5906	0	40.0511	20.0256	-8.20557	2.1357	-3.8421	0.000121988	0.0139511	Down	protein_coding	chr3	154334943	154430190	.
RIN1	2608.27	4858.81	3947.47	5876.25	43911.8	5582.14	3804.85	18456.7	11130.8	-2.278	1.07115	-2.12669	0.0334461	0.444093	Down	protein_coding	chr11	66330241	66336840	.
SRCIN1	416.072	390.401	196.788	1682.97	7511	1163.6	334.42	3452.52	1893.47	-3.36657	1.00598	-3.34657	0.000818195	0.0529665	Down	protein_coding	chr17	38530031	38605952	.
GGT7	936.163	418.913	521.696	1176.21	5278.79	1513.33	625.591	2656.11	1640.85	-2.08445	0.940709	-2.21583	0.0267034	0.397268	Down	protein_coding	chr20	34844720	34872856	.
RASA4	1441.82	3530.42	566.078	3173.57	35492.7	520.066	1846.11	13062.1	7454.11	-2.82257	1.41591	-1.99348	0.0462094	0.513539	Down	protein_coding	chr7	102579646	102616756	.
PTPRQ	4.81009	0	0	91.6979	0	56.9452	1.60336	49.5477	25.5755	-4.93518	2.17787	-2.26606	0.0234475	0.371414	Down	protein_coding	chr12	80405994	80680273	.
PTPRD	52.9109	33.63	21.7722	30.3361	1072.16	83.654	36.1044	395.384	215.744	-3.4433	1.33304	-2.58304	0.00979331	0.242781	Down	protein_coding	chr9	8314246	10613002	.
RTN4R	193.005	331.183	448.006	479.862	2437.27	833.013	324.064	1250.05	787.056	-1.94486	0.944324	-2.05953	0.0394438	0.478353	Down	protein_coding	chr22	20241415	20268318	.
DMPK	1886.76	2368.72	1443.67	5374.32	22386.5	2824.58	1899.72	10195.1	6047.43	-2.4236	1.00558	-2.41016	0.0159454	0.315506	Down	protein_coding	chr19	45769717	45782496	.
KRT7	6478.58	622.155	3260.81	22765.9	16398.8	5880.98	3453.85	15015.2	9234.54	-2.1201	1.07215	-1.97742	0.0479943	0.522639	Down	protein_coding	chr12	52233243	52248921	.
HHIP	3.0063	5.8487	19.2601	64.1196	46.8705	50.394	9.37168	53.7947	31.5832	-2.53838	1.12747	-2.25141	0.0243598	0.379557	Down	protein_coding	chr4	144646156	144745271	.
ERVV-2	0	0	0	4.13675	111.317	0	0	38.4847	19.2424	-8.16388	2.86778	-2.84676	0.00441662	0.155203	Down	protein_coding	chr19	53044740	53051680	.
NAPEPLD	331.295	327.527	365.104	572.25	3773.08	691.406	341.308	1678.91	1010.11	-2.2958	1.00281	-2.28936	0.0220582	0.361077	Down	protein_coding	chr7	103099776	103149560	.
PKLR	7.81639	31.4368	8.37394	2604.77	0	1449.33	15.8757	1351.37	683.622	-6.41259	1.67019	-3.83944	0.000123318	0.0139511	Down	protein_coding	chr1	155289293	155301438	.
IGFL2	153.321	70.9155	345.006	498.478	1997.86	574.492	189.748	1023.61	606.678	-2.42874	1.01998	-2.38117	0.0172577	0.324121	Down	protein_coding	chr19	46147782	46161289	.
BBLN	4798.06	10882.2	11273.8	28326.4	88386.1	10333.8	8984.71	42348.7	25666.7	-2.23668	1.02117	-2.19032	0.0285009	0.407565	Down	protein_coding	chr9	128160265	128163924	.
BMP8A	105.822	120.629	56.1054	177.88	539.011	227.277	94.1855	314.723	204.454	-1.72969	0.878591	-1.96871	0.0489863	0.527864	Down	protein_coding	chr1	39491636	39529869	.
ELOVL5	1551.85	808.582	1153.93	3807.87	9743.21	4984.97	1171.45	6178.69	3675.07	-2.39844	0.798849	-3.00237	0.00267884	0.114123	Down	protein_coding	chr6	53267398	53349179	.
LTBP4	9367.64	5881.6	3357.95	13138.3	58857.6	9465.51	6202.4	27153.8	16678.1	-2.13009	1.01669	-2.09512	0.0361604	0.46218	Down	protein_coding	chr19	40593166	40629818	.
APC2	56.5185	111.125	92.1133	182.706	1083.88	143.119	86.5857	469.902	278.244	-2.43184	1.06541	-2.28253	0.0224582	0.364839	Down	protein_coding	chr19	1446302	1473244	.
CRAT	2164.54	1057.88	4047.96	47847	69432.8	8307.45	2423.46	41862.4	22142.9	-4.11047	1.04299	-3.94104	8.11307e-05	0.0103096	Down	protein_coding	chr9	129094794	129110793	.
AMY1A	31.8668	19.0083	37.6827	306.809	23.4353	245.419	29.5193	191.888	110.703	-2.71379	1.10235	-2.46181	0.0138238	0.28991	Down	protein_coding	chr1	103655760	103664554	.
MBD3	2108.02	1440.24	1270.33	2417.93	11459.8	11380.5	1606.2	8419.42	5012.81	-2.38986	0.900789	-2.65307	0.00797629	0.216444	Down	protein_coding	chr19	1573596	1592865	.
RAB3B	51.1072	21.9326	61.1297	256.478	292.941	202.584	44.7232	250.668	147.695	-2.48362	0.830889	-2.98911	0.00279788	0.118513	Down	protein_coding	chr1	51907956	51990700	.
SLC15A1	1660.08	3480.71	2182.25	8443.1	6181.05	6087.09	2441.01	6903.75	4672.38	-1.5	0.736203	-2.03749	0.0416013	0.489493	Down	protein_coding	chr13	98683801	98752672	.
TMUB2	409.458	498.601	252.055	492.962	1183.48	2356.42	386.705	1344.29	865.497	-1.7979	0.901568	-1.99419	0.0461311	0.513539	Down	protein_coding	chr17	44186970	44191929	.
TNNI1	38.4807	54.1005	45.2193	476.415	99.5998	100.788	45.9335	225.601	135.767	-2.30464	0.99324	-2.32033	0.0203233	0.348646	Down	protein_coding	chr1	201403784	201429866	.
ALDH1L1	75.1576	49.7139	127.284	739.098	1710.77	403.152	84.0518	951.008	517.53	-3.49722	0.922508	-3.79099	0.000150046	0.0161417	Down	protein_coding	chr3	126103562	126197994	.
PDZD7	147.309	48.9828	118.073	97.2135	1546.73	201.072	104.788	615.004	359.896	-2.54693	1.20115	-2.12041	0.0339712	0.447803	Down	protein_coding	chr10	101007679	101032295	.
HRURF	19.2403	13.8907	23.447	231.658	1072.16	461.105	18.8593	588.309	303.584	-4.95825	0.922282	-5.37607	7.61294e-08	5.02307e-05	Down	protein_coding	chr8	22130458	22131010	.
IRF3	2929.34	4638.75	3429.96	7819.83	38275.6	5085.26	3666.02	17060.2	10363.1	-2.2181	1.01269	-2.1903	0.0285022	0.407565	Down	protein_coding	chr19	49659570	49665875	Yes
ONECUT1	0	0	0	0	187.482	0	0	62.494	31.247	-8.87729	3.34369	-2.65494	0.00793223	0.215996	Down	protein_coding	chr15	52755053	52790336	Yes
PLA2G4C	333.7	287.317	296.437	703.247	7481.71	311.435	305.818	2832.13	1568.97	-3.20975	1.22741	-2.61506	0.0089211	0.231881	Down	protein_coding	chr19	48047843	48110817	.
C1orf159	1652.87	86.2683	1327.27	5225.4	14002.6	2082.28	1022.13	7103.41	4062.77	-2.79657	1.21797	-2.29608	0.0216713	0.358507	Down	protein_coding	chr1	1081818	1116361	.
DUSP8	621.703	380.896	211.861	819.076	6702.48	489.83	404.82	2670.46	1537.64	-2.72014	1.17485	-2.3153	0.0205964	0.34991	Down	protein_coding	chr11	1554051	1572271	.
TRIM65	174.967	116.243	41.8697	81.356	5419.4	2730.35	111.026	2743.7	1427.36	-4.62592	1.30843	-3.53546	0.000407064	0.0334124	Down	protein_coding	chr17	75880335	75896951	.
TRIM66	295.82	698.188	364.266	1136.92	2671.62	1158.05	452.758	1655.53	1054.14	-1.86868	0.839824	-2.22508	0.0260756	0.392391	Down	protein_coding	chr11	8612037	8682694	.
FAM229A	512.875	827.591	331.608	2694.4	9040.15	1091.53	557.358	4275.36	2416.36	-2.93844	1.02364	-2.87058	0.00409724	0.149232	Down	protein_coding	chr1	32361270	32362485	.
ZNF653	615.09	556.357	417.859	1070.04	4429.26	789.17	529.769	2096.16	1312.96	-1.9822	0.957037	-2.07119	0.0383413	0.473538	Down	protein_coding	chr19	11483427	11505839	Yes
HSF4	901.29	811.507	335.795	1321.69	4276.93	1984.52	682.864	2527.71	1605.29	-1.88681	0.881642	-2.14011	0.0323461	0.439002	Down	protein_coding	chr16	67164745	67169945	Yes
MSMB	571.198	102.352	166.641	845.275	5560.01	153.198	280.064	2186.16	1233.11	-2.9629	1.32632	-2.23393	0.025488	0.389009	Down	protein_coding	chr10	46033307	46048180	.
TELO2	2786.84	3609.38	1790.35	5721.81	21261.6	5877.45	2728.86	10953.6	6841.24	-2.00465	0.905197	-2.21461	0.0267872	0.397431	Down	protein_coding	chr16	1493360	1510454	.
KRTAP3-3	0	0	0	197.874	0	113.387	0	103.754	51.8768	-9.62872	2.29295	-4.19927	2.67777e-05	0.00493947	Down	protein_coding	chr17	40993430	40994164	.
KRTAP3-1	0	0	0	197.874	0	284.222	0	160.699	80.3494	-10.2572	2.27598	-4.50672	6.58388e-06	0.00185158	Down	protein_coding	chr17	41008521	41009128	.
SFI1	1103.91	1680.77	936.206	2977.08	10299.8	2964.18	1240.3	5413.68	3326.99	-2.12517	0.886563	-2.39708	0.0165262	0.322499	Down	protein_coding	chr22	31496139	31618588	.
KPNA5	248.321	201.78	365.104	534.33	5560.01	60.9767	271.735	2051.77	1161.75	-2.91509	1.37547	-2.11934	0.034062	0.448453	Down	protein_coding	chr6	116681191	116741867	.
CRX	0	0	0	0	117.176	0	0	39.0588	19.5294	-8.19368	3.46383	-2.3655	0.0180059	0.330012	Down	protein_coding	chr19	47819779	47843330	Yes
SLC25A18	12.0252	65.7979	70.3411	1142.43	3087.6	361.325	49.388	1530.45	789.919	-4.95328	1.11854	-4.42834	9.4959e-06	0.0022944	Down	protein_coding	chr22	17563450	17590995	.
GLDC	27.0567	161.57	274.665	2674.41	5677.19	1438.24	154.431	3263.28	1708.86	-4.40129	1.07657	-4.08826	4.3463e-05	0.00677825	Down	protein_coding	chr9	6532467	6645729	.
DHRS11	574.204	1090.05	705.085	2418.62	5747.5	1629.24	789.78	3265.12	2027.45	-2.04652	0.85832	-2.38433	0.0171103	0.324121	Down	protein_coding	chr17	36591879	36600804	.
TUBA3D	0	0	0	21.3732	0	15.6221	0	12.3318	6.16589	-6.58252	2.97356	-2.21368	0.0268506	0.397431	Down	protein_coding	chr2	131476119	131482934	.
GOLGA6C	0	0	21.7722	58.6039	1001.86	2.01576	7.25741	354.159	180.708	-5.61134	2.2222	-2.52513	0.0115656	0.261407	Down	protein_coding	chr15	75258334	75273455	.
TBC1D17	3570.89	5201.69	3608.33	11054.1	42247.9	6717.02	4126.97	20006.3	12066.6	-2.27708	0.962383	-2.36609	0.0179771	0.330012	Down	protein_coding	chr19	49877666	49888750	.
EFCAB8	0	0	0	44.1253	0	16.1261	0	20.0838	10.0419	-7.27821	2.70479	-2.69086	0.00712681	0.20305	Down	protein_coding	chr20	32858923	32961845	.
CELA1	0	0	0	44.1253	0	4.53546	0	16.2202	8.11012	-6.97019	2.91769	-2.38894	0.016897	0.323539	Down	protein_coding	chr12	51328442	51346679	.
KRTAP24-1	0	0	0	168.228	0	51.4019	0	73.2098	36.6049	-9.12817	2.353	-3.87937	0.000104726	0.0124762	Down	protein_coding	chr21	30281309	30282950	.
KRT33B	8.41765	0	0	124.792	0	101.292	2.80588	75.3613	39.0836	-4.73972	2.18814	-2.16609	0.0303041	0.422229	Down	protein_coding	chr17	41363498	41369813	.
KRT33A	0	0	0	11.0313	0	105.323	0	38.7849	19.3925	-8.21832	2.55768	-3.21319	0.0013127	0.0707213	Down	protein_coding	chr17	41346092	41350828	.
AWAT2	13.2277	0	554.355	8156.97	802.658	7169.05	189.194	5376.23	2782.71	-4.8291	1.87898	-2.57007	0.0101679	0.248475	Down	protein_coding	chrX	70040542	70049938	.
WNT2B	91.3916	248.57	71.1785	215.111	1265.5	982.683	137.047	821.099	479.073	-2.58067	1.01676	-2.53814	0.0111445	0.256825	Down	protein_coding	chr1	112466541	112530165	.
KCNE5	2.40504	0	4.18697	99.9713	0	10.0788	2.19734	36.6834	19.4404	-4.09073	1.98324	-2.06265	0.0391458	0.478353	Down	protein_coding	chrX	109623700	109625172	.
TMEM271	111.834	128.671	92.9507	249.584	697.199	237.356	111.152	394.713	252.932	-1.8186	0.847706	-2.14532	0.0319272	0.435383	Down	protein_coding	chr4	573880	576295	.
ATP13A1	4157.12	4205.21	2296.97	7477.17	33852.2	6472.1	3553.1	15933.8	9743.47	-2.16466	0.968758	-2.23447	0.0254523	0.388818	Down	protein_coding	chr19	19645198	19663676	.
ANKS3	1480.9	1895.71	1457.06	3910.6	11483.3	1993.08	1611.23	5795.65	3703.44	-1.8461	0.922503	-2.00119	0.0453721	0.509816	Down	protein_coding	chr16	4696510	4734377	.
KRTAP10-5	0	0	4.18697	125.481	0	31.7482	1.39566	52.4098	26.9027	-5.27638	2.2227	-2.37387	0.0176029	0.326502	Down	protein_coding	chr21	44579455	44580604	.
KRTAP10-4	0	0	0	114.45	0	9.07092	0	41.1736	20.5868	-8.30199	2.56703	-3.23408	0.00122035	0.0687649	Down	protein_coding	chr21	44573729	44575371	.
KRTAP10-3	0	0	6.69915	167.538	0	56.9452	2.23305	74.8278	38.5304	-5.09644	2.21216	-2.30383	0.0212322	0.355008	Down	protein_coding	chr21	44557790	44558795	.
KRTAP10-2	0	0	0	165.47	0	27.2128	0	64.2275	32.1138	-8.93987	2.41563	-3.70085	0.000214882	0.021432	Down	protein_coding	chr21	44550357	44551505	.
KRTAP10-1	0	0	0	58.6039	0	14.1103	0	24.2381	12.119	-7.54607	2.64608	-2.85179	0.00434738	0.154408	Down	protein_coding	chr21	44538981	44540195	.
CHCHD10	1840.46	3876.96	5208.59	11593.2	24923.4	4269.38	3642	13595.3	8618.67	-1.90009	0.96021	-1.97882	0.0478358	0.522097	Down	protein_coding	chr22	23765834	23767972	.
G6PD	2377.99	4368.98	2525.58	7297.22	27325.5	5742.4	3090.85	13455	8272.94	-2.12176	0.938379	-2.26109	0.0237535	0.374399	Down	protein_coding	chrX	154517825	154547572	.
DSCAML1	20.4429	11.6974	10.0487	71.0141	134.753	53.9216	14.063	86.5628	50.3129	-2.59137	0.944162	-2.74462	0.00605813	0.185748	Down	protein_coding	chr11	117427772	117817525	.
GATD3	1421.38	589.987	840.743	861.132	10329.1	2293.43	950.704	4494.55	2722.63	-2.24021	1.09247	-2.0506	0.0403064	0.48286	Down	protein_coding	chr21	44133610	44210114	.
SPDYE10	10.2214	13.1596	9.21133	27.5783	251.929	39.3073	10.8641	106.272	58.5678	-3.25534	1.16986	-2.78268	0.00539128	0.17191	Down	protein_coding	chr7	73104008	73155431	.
DSG2	232.087	246.376	242.844	870.785	1740.07	606.24	240.436	1072.36	656.4	-2.1538	0.790377	-2.72503	0.00642951	0.191823	Down	protein_coding	chr18	31498177	31549008	.
GCAT	340.915	1378.1	1623.71	1563.69	19966.8	821.422	1114.24	7450.65	4282.45	-2.74088	1.31089	-2.09086	0.0365408	0.464472	Down	protein_coding	chr22	37807905	37817176	.
PGPEP1	390.819	231.755	644.793	1288.6	4868.67	624.382	422.456	2260.55	1341.5	-2.41821	1.03485	-2.33677	0.0194512	0.340148	Down	protein_coding	chr19	18340598	18369950	.
SLC48A1	615.09	638.239	359.242	1713.99	8688.62	1823.76	537.524	4075.46	2306.49	-2.92145	0.969956	-3.01193	0.00259589	0.112456	Down	protein_coding	chr12	47753916	47782751	.
GALNTL5	0	0	0	46.8831	0	7.05516	0	17.9794	8.98971	-7.11819	2.82653	-2.51835	0.0117906	0.264057	Down	protein_coding	chr7	151956379	152019929	.
ODAD1	21.0441	11.6974	6.69915	233.726	0	158.741	13.1469	130.822	71.9846	-3.32404	1.46424	-2.27014	0.0231988	0.369866	Down	protein_coding	chr19	48296457	48321971	.
TAF6L	1350.43	2104.07	1241.02	2976.39	13258.5	2287.38	1565.17	6174.09	3869.63	-1.97921	0.975292	-2.02935	0.0424227	0.493424	Down	protein_coding	chr11	62771357	62787342	.
GPC1	7525.98	10365.4	4071.41	19802.6	71952.1	30110.9	7320.91	40621.9	23971.4	-2.47206	0.886528	-2.78848	0.00529566	0.17191	Down	protein_coding	chr2	240435663	240468076	.
ANKDD1A	306.042	143.293	182.552	687.389	1915.83	369.892	210.629	991.038	600.833	-2.23022	0.942383	-2.36657	0.0179536	0.330012	Down	protein_coding	chr15	64911902	64958691	.
PIK3CB	58.3223	38.7476	51.081	22.0626	3029.01	138.08	49.3836	1063.05	556.217	-4.42506	1.47341	-3.00329	0.0026708	0.114123	Down	protein_coding	chr3	138652698	138834928	.
KRTAP11-1	0	0	13.3983	906.637	0	948.919	4.4661	618.519	311.492	-7.12465	2.25731	-3.15626	0.00159809	0.0819984	Down	protein_coding	chr21	30880644	30881580	.
CHAD	84.1765	29.2435	32.6584	130.307	1775.22	526.113	48.6928	810.547	429.62	-4.05169	1.13085	-3.58287	0.000339845	0.0301186	Down	protein_coding	chr17	50464496	50468906	.
LIN28A	0	0	0	0	169.906	0	0	56.6352	28.3176	-8.73424	3.36355	-2.59673	0.00941148	0.238831	Down	protein_coding	chr1	26410817	26429728	Yes
MOGAT2	18.0378	13.8907	216.048	115.829	3650.04	712.067	82.6587	1492.65	787.652	-4.17398	1.45351	-2.87166	0.00408327	0.149232	Down	protein_coding	chr11	75717838	75732958	.
MOGAT3	0	0	0	0	298.8	0	0	99.5998	49.7999	-23.5427	3.27815	-7.1817	6.8849e-13	2.36221e-09	Down	protein_coding	chr7	101195007	101201036	.
ANAPC2	3350.83	3771.68	1849.8	6415.4	20968.7	5311.53	2990.77	10898.5	6944.66	-1.86516	0.905065	-2.0608	0.0393219	0.478353	Down	protein_coding	chr9	137174784	137188560	.
NPHP3	422.085	318.754	385.201	381.27	6936.84	667.721	375.347	2661.94	1518.64	-2.82467	1.19526	-2.36323	0.0181165	0.330979	Down	protein_coding	chr3	132680609	132722432	.
NPHP4	677.019	453.274	181.714	455.731	4657.76	981.171	437.336	2031.55	1234.44	-2.21379	1.11184	-1.9911	0.04647	0.514318	Down	protein_coding	chr1	5862811	5992473	.
PCNX2	665.596	399.174	402.786	1435.45	8911.26	1280.51	489.185	3875.74	2182.46	-2.98483	1.03708	-2.87811	0.0040007	0.147267	Down	protein_coding	chr1	232983435	233295725	.
TRMT44	671.007	618.5	582.826	1664.35	2665.76	1444.8	624.111	1924.97	1274.54	-1.62353	0.712095	-2.27994	0.0226114	0.36491	Down	protein_coding	chr4	8438869	8476555	.
LRRC23	413.066	356.771	771.24	1005.92	9696.34	412.727	513.692	3704.99	2109.34	-2.84954	1.23576	-2.3059	0.0211161	0.353756	Down	protein_coding	chr12	6873569	6914241	.
CA13	219.46	163.764	147.381	423.327	1066.3	721.642	176.868	737.091	456.98	-2.05542	0.779454	-2.637	0.00836437	0.223123	Down	protein_coding	chr8	85245458	85284073	.
CA11	603.666	915.321	1308.01	3007.41	4710.49	2160.89	942.332	3292.93	2117.63	-1.80441	0.784194	-2.30097	0.0213933	0.356498	Down	protein_coding	chr19	48637946	48646187	.
PPP2R3B	1332.39	4092.63	3317.75	5321.23	35246.6	2771.67	2914.26	14446.5	8680.38	-2.30926	1.14842	-2.01081	0.0443454	0.503804	Down	protein_coding	chrX|chrY	333933|333933	386907|386907	Yes
KCNU1	0	0	0	7.58403	41.0117	17.134	0	21.9099	10.9549	-7.33648	2.18462	-3.35824	0.000784398	0.051294	Down	protein_coding	chr8	36784324	36936125	.
PAK5	0	0	0	14.4786	0	17.6379	0	10.7055	5.35275	-6.38096	3.07992	-2.07179	0.0382847	0.47318	Down	protein_coding	chr20	9537370	9839076	.
NT5DC3	235.093	201.049	125.609	175.122	3316.09	302.364	187.25	1264.53	725.888	-2.75235	1.2198	-2.2564	0.0240457	0.376372	Down	protein_coding	chr12	103772310	103841234	.
AXDND1	0	0	3.34957	171.675	0	116.41	1.11652	96.0284	48.5724	-6.47914	2.09792	-3.08836	0.00201263	0.0948536	Down	protein_coding	chr1	179365720	179554735	.
CALML3	38061	84947.2	89010.8	208230	1.03587e+06	103431	70673	449176	259925	-2.66803	1.07654	-2.47834	0.0131996	0.282343	Down	protein_coding	chr10	5524961	5526771	.
KLC4	494.838	798.347	580.314	1394.77	8524.57	1221.55	624.5	3713.63	2169.07	-2.57091	1.03023	-2.49547	0.0125792	0.274243	Down	protein_coding	chr6	43059631	43075093	.
SHISA9	4.81009	0	0	108.245	0	55.9373	1.60336	54.7274	28.1654	-5.07707	2.16792	-2.34191	0.0191855	0.339025	Down	protein_coding	chr16	12901598	13240416	.
ANKRD13B	784.645	494.215	386.038	1807.07	3052.44	1714.4	554.966	2191.3	1373.14	-1.98006	0.76419	-2.59105	0.00956831	0.241034	Down	protein_coding	chr17	29589769	29614761	.
UGT2A1	0	0	6.69915	209.595	0	334.616	2.23305	181.404	91.8184	-6.36998	2.14791	-2.96566	0.0030203	0.123659	Down	protein_coding	chr4	69588417	69653249	.
CA6	1443.63	74.5709	959.653	7823.27	2226.35	5434.49	825.95	5161.37	2993.66	-2.64386	1.14897	-2.30107	0.0213878	0.356498	Down	protein_coding	chr1	8945867	8975092	.
ENSG00000289027	0	0	0	0	146.47	0	0	48.8235	24.4117	-8.51845	3.39898	-2.50618	0.0122043	0.269967	Down	protein_coding	chr7	92112176	92245924	.
CCDC172	0	0	0	9.65241	0	25.197	0	11.6165	5.80823	-6.49768	3.04181	-2.13612	0.0326695	0.440602	Down	protein_coding	chr10	116324448	116380029	.
OLAH	4.81009	81.8818	30.9836	298.535	93.741	233.828	39.2251	208.701	123.963	-2.41935	1.16979	-2.0682	0.0386216	0.475034	Down	protein_coding	chr10	15032227	15073853	.
BSPH1	0	3.65544	0	0	667.905	0	1.21848	222.635	111.927	-7.51118	2.95929	-2.53817	0.0111434	0.256825	Down	protein_coding	chr19	47968046	47992170	.
MYBPH	21.6454	0	0	457.11	937.41	55.9373	7.21513	483.486	245.351	-6.0547	1.8601	-3.25504	0.00113375	0.0654867	Down	protein_coding	chr1	203167811	203175826	.
PSAPL1	7621.58	13507.6	8844.55	43847.4	137202	24691	9991.23	68580.1	39285.6	-2.77899	0.936316	-2.968	0.00299741	0.12327	Down	protein_coding	chr4	7430285	7434930	.
AGR2	80.5689	71.6465	483.176	1925.65	4130.46	512.507	211.797	2189.54	1200.67	-3.3693	1.16694	-2.88731	0.00388556	0.144592	Down	protein_coding	chr7	16791811	16833433	.
MST1	513.477	511.761	463.916	1984.26	3234.07	1742.12	496.385	2320.15	1408.27	-2.22347	0.712825	-3.11924	0.00181318	0.0881162	Down	protein_coding	chr3	49683947	49689474	.
TAF4B	223.669	80.4196	118.91	129.618	2103.31	249.45	140.999	827.461	484.23	-2.54816	1.20363	-2.11706	0.0342547	0.449753	Down	protein_coding	chr18	26226445	26391685	.
CUL9	1536.22	3035.47	1569.28	5713.53	26763.1	4069.32	2046.99	12182	7114.48	-2.57283	1.0106	-2.54584	0.0109015	0.255	Down	protein_coding	chr6	43182185	43224587	.
CDH24	556.767	509.568	365.941	1018.33	5032.72	1119.25	477.425	2390.1	1433.76	-2.32185	0.95117	-2.44104	0.0146449	0.2997	Down	protein_coding	chr14	23047062	23057538	.
ARHGAP8	23.4492	95.0413	0	511.577	1148.33	147.654	39.4968	602.52	321.008	-3.92868	1.58255	-2.4825	0.0130463	0.280732	Down	protein_coding	chr22	44752558	44862788	.
ANXA13	0	0	0	29.6467	0	2.5197	0	10.7221	5.36106	-6.37809	3.21476	-1.984	0.0472555	0.518056	Down	protein_coding	chr8	123680794	123737402	.
SLC39A12	0	0	0	0	64.447	7.5591	0	24.002	12.001	-7.47335	2.91517	-2.56361	0.010359	0.250288	Down	protein_coding	chr10	17951839	18043292	.
MRPL4	3879.33	7700.54	6621.27	13695.4	80482.5	7208.86	6067.05	33795.6	19931.3	-2.47764	1.09234	-2.2682	0.023317	0.370717	Down	protein_coding	chr19	10251901	10260055	.
RPUSD1	1619.19	1862.08	949.604	4035.39	10399.4	2690.54	1476.96	5708.44	3592.7	-1.94977	0.877686	-2.22149	0.0263177	0.394849	Down	protein_coding	chr16	784974	788397	.
LAMA5	4757.78	5054.74	2157.13	10008.2	9743.21	15548.1	3989.88	11766.5	7878.18	-1.56033	0.772443	-2.01999	0.0433839	0.498494	Down	protein_coding	chr20	62309065	62367312	.
ZNF618	213.448	113.319	170.828	387.475	2941.12	213.671	165.865	1180.76	673.311	-2.82814	1.14818	-2.46314	0.0137726	0.28919	Down	protein_coding	chr9	113876282	114056593	.
FXYD6-FXYD2	0	0	0	46.1937	0	20.1576	0	22.1171	11.0585	-7.41633	2.64928	-2.79937	0.00512021	0.170227	Down	protein_coding	chr11	117820163	117876667	.
ZBTB25	54.1135	143.293	217.722	497.099	1886.54	419.782	138.376	934.473	536.425	-2.75245	1.01257	-2.71829	0.00656197	0.19342	Down	protein_coding	chr14	64449106	64505213	Yes
APMAP	2723.71	2415.51	3527.94	13283.1	4353.1	11093.7	2889.05	9576.64	6232.85	-1.72924	0.799404	-2.16316	0.0305289	0.424411	Down	protein_coding	chr20	24962925	24992751	.
CATSPERG	88.9866	28.5124	43.5445	398.506	2665.76	297.829	53.6811	1120.7	587.19	-4.37936	1.12583	-3.8899	0.000100285	0.0121155	Down	protein_coding	chr19	38335775	38370943	.
GAL	173.764	43.8652	3535.48	29649.4	7669.19	24086.8	1251.04	20468.5	10859.8	-4.03232	1.44442	-2.79166	0.0052439	0.17191	Down	protein_coding	chr11	68684544	68691175	.
SLC25A34	236.897	253.687	46.894	1600.92	1341.67	886.934	179.159	1276.51	727.834	-2.83217	0.929368	-3.04741	0.00230821	0.103658	Down	protein_coding	chr1	15736258	15741392	.
MGARP	0	0	0	53.0882	0	5.54334	0	19.5439	9.77193	-7.23666	2.81557	-2.57023	0.010163	0.248475	Down	protein_coding	chr4	139266165	139280225	.
TDRD5	0	0	0	46.8831	0	41.827	0	29.57	14.785	-7.8322	2.51031	-3.12001	0.00180844	0.0881162	Down	protein_coding	chr1	179591613	179691272	.
CFAP107	7.81639	0	10.0487	156.507	2911.83	250.962	5.95504	1106.43	556.194	-7.53673	1.54116	-4.89031	1.0068e-06	0.00043179	Down	protein_coding	chr1	12746200	12763699	.
CCHCR1	1332.39	2311.7	1848.97	4653.84	32580.9	2873.97	1831.02	13369.6	7600.29	-2.86792	1.10465	-2.59624	0.00942514	0.238831	Down	protein_coding	chr6	31142439	31158238	.
CCNF	272.371	744.978	354.218	1563.69	2988	1345.02	457.189	1965.57	1211.38	-2.10282	0.841929	-2.49762	0.0125029	0.273999	Down	protein_coding	chr16	2429447	2458854	.
MFSD3	1170.05	2517.86	2765.91	4852.4	21150.3	2732.87	2151.28	9578.53	5864.9	-2.15421	1.03231	-2.0868	0.0369066	0.466225	Down	protein_coding	chr8	144509070	144511213	.
MAPK15	199.017	331.183	81.2272	1033.5	6509.14	784.131	203.809	2775.59	1489.7	-3.76598	1.12081	-3.36005	0.000779279	0.0512219	Down	protein_coding	chr8	143716349	143722458	.
CACNB4	234.492	311.443	624.696	299.914	5823.66	548.287	390.21	2223.95	1307.08	-2.50925	1.23614	-2.0299	0.0423663	0.493424	Down	protein_coding	chr2	151832771	152099167	.
DHCR24	13203.1	20567.7	21982.4	53089.6	85556.3	39096.7	18584.4	59247.5	38916	-1.67261	0.75545	-2.21406	0.0268244	0.397431	Down	protein_coding	chr1	54849627	54887195	.
ISYNA1	1254.83	378.703	1105.36	2986.73	19017.7	2544.9	912.965	8183.11	4548.04	-3.16352	1.09364	-2.89265	0.0038201	0.1434	Down	protein_coding	chr19	18434388	18438167	.
COX7A2L	400.44	153.528	351.705	2427.58	662.046	453.546	301.891	1181.06	741.474	-1.96917	0.985524	-1.99809	0.0457069	0.511482	Down	protein_coding	chr2	42333546	42369010	.
PCDH8	0	0	0	45.5042	0	10.0788	0	18.5277	9.26383	-7.16196	2.779	-2.57718	0.00996113	0.244818	Down	protein_coding	chr13	52842889	52848641	.
SMARCC2	2778.43	4177.43	2417.56	4918.59	32821.1	6058.87	3124.47	14599.5	8861.99	-2.22393	1.01331	-2.19472	0.0281836	0.405953	Down	protein_coding	chr12	56162359	56189567	Yes
SCYGR7	0	0	0	63.4301	0	31.7482	0	31.7261	15.8631	-7.93211	2.50161	-3.17081	0.00152017	0.0785498	Down	protein_coding	chr2	227728335	227728625	.
GEN1	375.788	67.9911	411.998	526.056	3316.09	606.24	285.259	1482.79	884.027	-2.37569	1.13136	-2.09985	0.035742	0.459981	Down	protein_coding	chr2	17753858	17788946	.
SCYGR4	0	0	0	28.9572	0	4.03152	0	10.9962	5.49812	-6.41527	3.15313	-2.03457	0.0418938	0.490884	Down	protein_coding	chr2	227617498	227617815	.
LHX2	38.4807	17.5461	46.0567	1833.27	5290.51	1588.42	34.0278	2904.07	1469.05	-6.41446	0.91034	-7.04622	1.83839e-12	5.25628e-09	Down	protein_coding	chr9	124001670	124033301	Yes
MIB2	6761.18	11915.3	9671.06	16964.8	104369	12889.8	9449.16	44741.2	27095.2	-2.24324	1.04985	-2.13673	0.0326201	0.440597	Down	protein_coding	chr1	1615500	1630605	.
B3GALT9	119.651	399.174	320.722	839.759	6444.7	261.041	279.849	2515.17	1397.51	-3.16665	1.24563	-2.5422	0.0110158	0.256076	Down	protein_coding	chr9	120792403	120801787	.
FN3K	291.611	289.511	216.048	1204.48	1535.01	472.696	265.723	1070.73	668.226	-2.00827	0.814619	-2.46529	0.0136904	0.288171	Down	protein_coding	chr17	82735615	82751196	.
HCN2	211.644	104.545	104.674	515.714	5108.89	278.679	140.288	1967.76	1054.02	-3.80784	1.21469	-3.13482	0.0017196	0.0859093	Down	protein_coding	chr19	589881	617159	.
NAA30	117.847	271.964	122.259	583.971	1359.24	574.996	170.69	839.404	505.047	-2.2945	0.856608	-2.67858	0.00739341	0.207909	Down	protein_coding	chr14	57390544	57415906	.
FITM2	399.838	410.871	488.2	1311.35	1177.62	1361.14	432.97	1283.37	858.17	-1.56818	0.66905	-2.3439	0.0190835	0.338745	Down	protein_coding	chr20	44302840	44311202	.
PECR	68.5437	69.4533	341.657	2488.94	152.329	1370.21	159.885	1337.16	748.523	-3.06619	1.20612	-2.54218	0.0110163	0.256076	Down	protein_coding	chr2	216038388	216081809	.
ACP6	227.878	380.896	746.955	5320.54	4950.7	3869.25	451.91	4713.5	2582.7	-3.38292	0.810585	-4.17343	3.00044e-05	0.00514725	Down	protein_coding	chr1	147629652	147670524	.
SLC2A14	10.8227	18.2772	12.5609	431.6	99.5998	15.6221	13.8869	182.274	98.0805	-3.71998	1.24869	-2.9791	0.00289093	0.121256	Down	protein_coding	chr12	7812512	7891148	.
ANKRD36	315.061	187.158	127.284	250.963	2700.91	369.892	209.834	1107.26	658.545	-2.39582	1.13105	-2.11822	0.0341562	0.449003	Down	protein_coding	chr2	97113153	97264521	.
PRAME	0	0	0	10.3419	0	23.1812	0	11.1744	5.58718	-6.44231	3.06393	-2.10263	0.0354982	0.457874	Down	protein_coding	chr22	22547701	22559340	.
PRAM1	113.037	113.319	42.7071	759.093	515.576	332.6	89.6875	535.756	312.722	-2.57789	0.850798	-3.02996	0.00244583	0.107862	Down	protein_coding	chr19	8490056	8502640	.
ADCK1	315.061	584.87	416.185	1655.39	6725.92	1033.08	438.705	3138.13	1788.42	-2.8373	0.986044	-2.87746	0.00400895	0.147267	Down	protein_coding	chr14	77800109	77935014	.
DEPDC5	313.858	342.149	130.633	322.666	2970.42	484.286	262.213	1259.12	760.669	-2.2603	1.10098	-2.05299	0.0400733	0.481413	Down	protein_coding	chr22	31753867	31908033	.
NOC2L	9622.58	13490.8	9191.23	22625.2	82205	15033	10768.2	39954.4	25361.3	-1.89147	0.937243	-2.01812	0.0435792	0.499066	Down	protein_coding	chr1	944203	959256	Yes
MC5R	42.6895	0	0.837394	20.6837	2132.61	514.523	14.509	889.272	451.89	-5.93158	1.89708	-3.1267	0.00176782	0.0871465	Down	protein_coding	chr18	13824149	13827323	.
TRAPPC6A	1019.74	1264.05	2118.61	4071.94	18103.7	2087.32	1467.46	8087.66	4777.56	-2.46192	1.03946	-2.36845	0.0178626	0.329497	Down	protein_coding	chr19	45162928	45178237	.
CDK3	1120.15	1240.66	703.411	2493.77	15098.2	2650.72	1021.4	6747.55	3884.48	-2.72314	1.00858	-2.69997	0.00693463	0.198936	Down	protein_coding	chr17	76000855	76005999	.
ENSG00000289747	7.81639	2.92435	2.51218	134.444	316.376	3.52758	4.41764	151.449	77.9334	-5.07632	1.44148	-3.52162	0.000428923	0.0345454	Down	protein_coding	chr3	195908695	195909561	.
SIAH1	1423.18	1051.3	1112.9	1389.26	12912.8	1866.09	1195.79	5389.39	3292.59	-2.17134	1.07227	-2.02499	0.0428685	0.495975	Down	protein_coding	chr16	48360531	48393955	.
ZNF793	122.657	66.5289	122.259	153.749	2167.76	64.5043	103.815	795.338	449.577	-2.93307	1.31144	-2.23652	0.0253175	0.388133	Down	protein_coding	chr19	37506939	37543335	Yes
PPIL2	565.786	387.476	365.941	1299.63	2718.49	1171.16	439.735	1729.76	1084.75	-1.97382	0.781033	-2.52719	0.011498	0.26091	Down	protein_coding	chr22	21666000	21700015	.
TRPV6	236.295	328.258	367.616	1594.72	3316.09	1238.18	310.723	2049.66	1180.19	-2.72017	0.795719	-3.4185	0.000629667	0.0459657	Down	protein_coding	chr7	142871208	142885745	.
FGFR3	3855.28	1077.62	345.844	17524.6	8952.27	8721.19	1759.58	11732.7	6746.14	-2.7372	1.05936	-2.58381	0.00977151	0.242781	Down	protein_coding	chr4	1793293	1808872	.
MIP	0	0	0	0	99.5998	0	0	33.1999	16.6	-7.95691	3.52112	-2.25976	0.0238359	0.374454	Down	protein_coding	chr12	56449502	56454657	.
THRSP	54.1135	4.38652	1661.39	22159.2	14576.7	14265.5	573.296	17000.5	8786.89	-4.89028	1.56891	-3.117	0.00182702	0.0885381	Down	protein_coding	chr11	78063861	78068351	.
PHKA2	765.405	1193.87	980.588	2456.54	5413.54	1848.45	979.953	3239.51	2109.73	-1.7239	0.808513	-2.13218	0.0329918	0.443196	Down	protein_coding	chrX	18892298	18984114	.
VPS9D1	1179.07	1598.16	401.949	2767.48	17529.6	2474.85	1059.73	7590.63	4325.18	-2.83998	1.10018	-2.58138	0.00984062	0.242901	Down	protein_coding	chr16	89707134	89720898	.
ABCA13	21.6454	2.92435	0	378.512	23.4353	120.442	8.18991	174.13	91.1598	-4.40694	1.60686	-2.74257	0.00609597	0.185748	Down	protein_coding	chr7	48171458	48647497	.
ASPSCR1	2023.84	2344.6	2300.32	5374.32	53168.7	2950.57	2222.92	20497.9	11360.4	-3.20474	1.184	-2.7067	0.00679556	0.197569	Down	protein_coding	chr17	81976807	82017406	Yes
MAEL	0	0	0	13.7892	0	17.6379	0	10.4757	5.23784	-6.34998	3.09808	-2.04965	0.0403985	0.483626	Down	protein_coding	chr1	166975582	167022214	.
DTX2	986.067	1927.88	1060.14	2391.73	9303.8	2760.08	1324.69	4818.53	3071.61	-1.86212	0.909433	-2.04756	0.0406035	0.484727	Down	protein_coding	chr7	76461676	76505994	.
SPDYE21	3.60756	7.31087	7.53654	27.5783	46.8705	22.1734	6.15166	32.2074	19.1795	-2.35418	1.10527	-2.12996	0.0331753	0.443242	Down	protein_coding	chr7	67276941	67289005	.
FBLL1	35.4744	5.8487	15.9105	258.547	0	251.97	19.0779	170.172	94.625	-3.16394	1.51754	-2.08491	0.0370776	0.46713	Down	protein_coding	chr5	168529305	168530634	.
MYL1	0	0	0	133.755	52.7293	0	0	62.1614	31.0807	-8.88233	2.61617	-3.39517	0.000685856	0.0480239	Down	protein_coding	chr2	210290150	210315174	.
KRTAP4-12	0	0	0	53.0882	0	37.7955	0	30.2946	15.1473	-7.86658	2.50517	-3.14014	0.00168865	0.0853564	Down	protein_coding	chr17	41123091	41124182	.
IRX1	465.376	73.1087	117.235	497.099	3995.71	456.066	218.573	1649.63	934.099	-2.9135	1.22028	-2.38756	0.0169604	0.323644	Down	protein_coding	chr5	3595832	3601403	Yes
INAFM1	3341.21	5559.92	3187.12	8998.8	58318.6	3061.94	4029.41	23459.8	13744.6	-2.54137	1.16383	-2.18362	0.0289901	0.410897	Down	protein_coding	chr19	47274885	47275723	.
KIFC2	6634.31	10212.6	3839.45	16973.1	105781	15189.8	6895.44	45981.2	26438.3	-2.73723	1.05938	-2.58379	0.00977211	0.242781	Down	protein_coding	chr8	144466337	144474202	.
BRSK2	28.2592	143.293	9.21133	473.657	1177.62	62.9925	60.2546	571.424	315.839	-3.24155	1.3344	-2.42923	0.015131	0.304976	Down	protein_coding	chr11	1389899	1462689	.
MYO15B	4209.43	2104.8	951.279	5175.76	19205.2	4646.33	2421.84	9675.76	6048.8	-1.99787	1.00505	-1.98783	0.0468301	0.515973	Down	protein_coding	chr17	75587800	75626849	.
ZNF214	4.81009	19.7394	32.6584	58.6039	210.917	54.4255	19.0693	107.982	63.5258	-2.48161	1.1332	-2.18991	0.0285305	0.407565	Down	protein_coding	chr11	6997085	7020346	Yes
TFEB	1583.12	1221.65	1081.91	2204.2	11887.5	2516.68	1295.56	5536.14	3415.85	-2.09449	0.963376	-2.17411	0.0296968	0.416038	Down	protein_coding	chr6	41683978	41736259	Yes
TMEM160	2289	5402.73	7152.18	8669.93	92106.4	2410.35	4947.97	34395.6	19671.8	-2.7972	1.30928	-2.13644	0.0326435	0.440597	Down	protein_coding	chr19	47045909	47048624	.
DENND1A	967.428	268.309	182.552	1266.53	4815.95	1142.43	472.763	2408.3	1440.53	-2.34727	1.06242	-2.20937	0.0271487	0.400117	Down	protein_coding	chr9	123379654	123930152	.
SLC27A1	1139.39	623.617	540.119	3685.84	48013	1695.76	767.708	17798.2	9282.95	-4.53475	1.27954	-3.54406	0.000394013	0.0326536	Down	protein_coding	chr19	17470489	17506168	.
FADS1	708.285	403.56	1463.76	6818.73	9368.24	8796.78	858.536	8327.92	4593.23	-3.27803	0.828122	-3.9584	7.54548e-05	0.00974969	Down	protein_coding	chr11	61799627	61829318	.
FADS2	601.261	372.854	3725.56	104449	10499	95852.4	1566.56	70266.9	35916.7	-5.48724	1.23431	-4.44559	8.76522e-06	0.00215665	Down	protein_coding	chr11	61816256	61867354	.
FADS6	395.028	1206.29	1046.74	2018.04	8424.97	1158.56	882.688	3867.19	2374.94	-2.13038	1.0437	-2.04117	0.0412336	0.487499	Down	protein_coding	chr17	74877302	74893781	.
WDR90	681.228	821.742	262.942	1701.58	4276.93	2666.35	588.637	2881.62	1735.13	-2.29051	0.857754	-2.67036	0.00757709	0.210802	Down	protein_coding	chr16	649325	667833	.
WDR97	77.5626	160.839	46.894	395.749	3667.62	248.442	95.0986	1437.27	766.184	-3.91502	1.21421	-3.22434	0.00126264	0.0697974	Down	protein_coding	chr8	144107739	144118328	.
AWAT1	12.0252	0	359.242	6498.14	3685.19	3292.74	123.756	4492.03	2307.89	-5.18237	1.74814	-2.96451	0.00303167	0.123829	Down	protein_coding	chrX	70234655	70240659	.
DNASE1	474.996	560.013	473.965	1358.23	3972.28	1127.82	502.991	2152.78	1327.88	-2.09568	0.849947	-2.46565	0.0136763	0.288171	Down	protein_coding	chr16	3642938	3680143	.
NR2E1	0	0	0	49.6409	0	50.394	0	33.345	16.6725	-8.00396	2.47001	-3.24046	0.00119338	0.0680148	Down	protein_coding	chr6	108166022	108188805	Yes
ESPN	2377.38	3972.73	1019.11	3905.78	32815.2	6619.25	2456.41	14446.7	8451.58	-2.55584	1.09238	-2.33969	0.0192998	0.339163	Down	protein_coding	chr1	6424776	6461367	.
ARHGEF19	1569.89	1845.26	1513.17	3721	5612.74	3808.27	1642.78	4380.67	3011.72	-1.41454	0.686919	-2.05924	0.0394708	0.478353	Down	protein_coding	chr1	16197854	16212652	.
ZNF771	263.352	426.955	717.646	1042.46	4048.44	697.957	469.318	1929.62	1199.47	-2.03782	0.99819	-2.04152	0.0411997	0.487435	Down	protein_coding	chr16	30407414	30431108	Yes
SMIM39	21.0441	0	0	1293.42	0	1004.35	7.01471	765.925	386.47	-6.76503	2.30097	-2.94008	0.00328132	0.130266	Down	protein_coding	chr2	131034928	131047253	.
ZNF517	447.939	40.9409	318.21	817.697	3872.68	797.233	269.03	1829.2	1049.12	-2.76363	1.15547	-2.39178	0.0167668	0.323539	Down	protein_coding	chr8	144798913	144811169	Yes
ZNF514	661.988	506.643	507.461	1081.76	2302.51	1394.4	558.697	1592.89	1075.79	-1.50966	0.740751	-2.03801	0.0415487	0.489493	Down	protein_coding	chr2	95145000	95165668	Yes
RPH3AL	295.82	251.494	28.4714	510.888	3052.44	325.545	191.929	1296.29	744.11	-2.75295	1.23363	-2.23159	0.0256422	0.389629	Down	protein_coding	chr17	212389	386254	.
MYH14	11681.3	11565.8	3007.92	25072.8	57275.8	21154.9	8751.67	34501.2	21626.4	-1.97892	0.921689	-2.14705	0.031789	0.434565	Down	protein_coding	chr19	50188186	50310542	.
TRIM74	60.7273	48.9828	20.0974	391.612	46.8705	156.221	43.2692	198.235	120.752	-2.20559	1.06973	-2.06182	0.0392247	0.478353	Down	protein_coding	chr7	72959485	72969466	.
SPATA22	0	0	0	177.191	0	11.5906	0	62.9271	31.4635	-8.90952	2.49947	-3.56457	0.00036446	0.031106	Down	protein_coding	chr17	3440019	3513852	.
TESMIN	26.4555	18.2772	38.5201	153.749	1458.84	83.1501	27.7509	565.248	296.499	-4.34232	1.22044	-3.558	0.000373692	0.0314249	Down	protein_coding	chr11	68707440	68751520	.
PPEF1	0	0	0	22.0626	0	17.134	0	13.0655	6.53277	-6.66519	2.93144	-2.27369	0.0229844	0.369192	Down	protein_coding	chrX	18675909	18827921	.
SCAF1	4836.54	5591.36	2713.99	7505.43	47585.3	6297.23	4380.63	20462.7	12421.6	-2.22356	1.05466	-2.10833	0.0350027	0.455453	Down	protein_coding	chr19	49642209	49658642	.
TMEM63C	16.8353	88.4616	56.1054	1521.63	3872.68	1008.89	53.8007	2134.4	1094.1	-5.30985	0.996815	-5.32681	9.995e-08	6.35053e-05	Down	protein_coding	chr14	77116568	77259495	.
IL1RAPL1	0	0	0	7.58403	52.7293	0	0	20.1045	10.0522	-7.21508	3.0086	-2.39815	0.0164781	0.322499	Down	protein_coding	chrX	28587446	29956718	.
BCAT2	1174.26	2234.2	3132.69	7913.59	15795.4	4140.88	2180.38	9283.28	5731.83	-2.08975	0.889886	-2.34833	0.0188577	0.336207	Down	protein_coding	chr19	48795062	48811029	.
B4GALNT4	611.482	132.327	235.308	1902.9	10499	1488.64	326.372	4630.18	2478.28	-3.82545	1.1113	-3.44231	0.000576764	0.0436174	Down	protein_coding	chr11	369499	382117	.
RNF208	499.648	1816.75	603.761	2284.17	24771.1	1039.12	973.387	9364.79	5169.09	-3.26578	1.28653	-2.53843	0.011135	0.256825	Down	protein_coding	chr9	137220247	137222240	.
UBL4B	28.8605	2.92435	35.1705	46.1937	785.081	12.0946	22.3185	281.123	151.721	-3.64545	1.52959	-2.38328	0.0171589	0.324121	Down	protein_coding	chr1	110112443	110113947	.
SUSD2	1186.89	967.228	795.524	2055.27	9051.87	1677.11	983.214	4261.42	2622.32	-2.1147	0.956503	-2.21087	0.0270452	0.399583	Down	protein_coding	chr22	24181487	24189106	.
TMEM132D	0	0	0	0	64.447	0	0	21.4823	10.7412	-7.32177	3.72539	-1.96537	0.0493711	0.530126	Down	protein_coding	chr12	129071725	129904025	.
KRTAP5-2	2.40504	0	5.02436	341.281	0	68.5358	2.47647	136.606	69.5411	-5.80149	1.8494	-3.13695	0.00170715	0.085632	Down	protein_coding	chr11	1597177	1598294	.
RRP1	4875.62	6119.93	3956.68	8353.47	47321.6	6372.32	4984.08	20682.5	12833.3	-2.05279	1.02473	-2.00324	0.0451513	0.509816	Down	protein_coding	chr21	43789577	43805293	.
GRIA4	0	0	3.34957	92.3873	41.0117	104.82	1.11652	79.4062	40.2614	-6.23494	1.59309	-3.91374	9.08775e-05	0.0112971	Down	protein_coding	chr11	105609535	105982090	.
ACSBG1	1009.52	807.12	1144.72	25985	32041.9	18087.4	987.118	25371.4	13179.3	-4.68378	0.706802	-6.62672	3.43228e-11	6.54231e-08	Down	protein_coding	chr15	78167468	78245688	.
TNRC18	1308.34	1082.74	847.442	1134.85	16639	2168.45	1079.51	6647.44	3863.48	-2.62178	1.14155	-2.29668	0.021637	0.358507	Down	protein_coding	chr7	5306790	5425414	.
C17orf113	65.5374	27.0502	47.7314	155.817	310.517	122.961	46.773	196.432	121.602	-2.05584	0.879023	-2.33878	0.0193471	0.339365	Down	protein_coding	chr17	42038232	42050601	.
KRT84	0	0	0	68.9458	0	127.497	0	65.4809	32.7404	-8.96924	2.33742	-3.83724	0.000124426	0.0139511	Down	protein_coding	chr12	52377812	52385652	.
CLBA1	468.382	791.036	310.673	1982.88	10786.1	1044.16	523.364	4604.37	2563.87	-3.13622	1.09338	-2.86837	0.00412588	0.149639	Down	protein_coding	chr14	104985775	104995518	.
DPRX	0	0	0	22.0626	23.4353	4.03152	0	16.5098	8.2549	-6.94641	2.33962	-2.96904	0.00298735	0.12327	Down	protein_coding	chr19	53600777	53637014	Yes
MIIP	2228.87	2789.1	2920.83	3951.97	28790.2	2607.89	2646.27	11783.4	7214.81	-2.15436	1.09691	-1.96402	0.049528	0.531033	Down	protein_coding	chr1	12019498	12032045	.
PRRT1	262.751	195.2	161.617	1305.83	1529.15	779.595	206.523	1204.86	705.691	-2.5427	0.74647	-3.4063	0.000658495	0.0466797	Down	protein_coding	chr6	32148359	32153083	.
KIAA0408	87.1828	46.7896	19.2601	157.196	228.494	170.836	51.0775	185.509	118.293	-1.85313	0.916539	-2.02188	0.0431888	0.497374	Down	protein_coding	chr6	127438406	127459389	.
NPAS1	224.871	310.712	284.714	972.825	1171.76	426.837	273.432	857.142	565.287	-1.64597	0.788641	-2.08709	0.0368799	0.466225	Down	protein_coding	chr19	47019837	47045775	.
BMP3	0	0	0	19.3048	64.447	6.04728	0	29.933	14.9665	-7.78476	2.14964	-3.62142	0.000292991	0.0268784	Down	protein_coding	chr4	81030708	81057627	.
FAM166A	3.0063	0	0	68.9458	0	50.8979	1.0021	39.9479	20.475	-5.29109	2.16928	-2.4391	0.014724	0.299953	Down	protein_coding	chr9	137243599	137247751	.
GPR26	0	0	0	0	76.1646	0	0	25.3882	12.6941	-7.56567	3.63785	-2.07971	0.0375526	0.469897	Down	protein_coding	chr10	123666355	123697399	.
ANKRD54	1296.92	1465.83	1251.07	2378.63	11700.1	2130.15	1337.94	5402.94	3370.44	-2.01291	0.963784	-2.08855	0.0367486	0.465944	Down	protein_coding	chr22	37830855	37849327	.
ATAD3C	141.296	179.116	180.877	580.523	4118.75	214.175	167.097	1637.81	902.456	-3.2907	1.16857	-2.816	0.00486259	0.165184	Down	protein_coding	chr1	1449689	1470163	.
SEZ6L2	215.251	219.326	94.6255	675.668	1494	593.137	176.401	920.934	548.668	-2.38051	0.848105	-2.80687	0.00500262	0.167945	Down	protein_coding	chr16	29871159	29899550	.
HRCT1	170.758	144.024	82.0646	443.321	5513.14	73.0713	132.282	2009.85	1071.06	-3.92355	1.37655	-2.85027	0.00436817	0.154581	Down	protein_coding	chr9	35906202	35907136	.
EPHA6	0	4.38652	0	6.20512	140.612	2.5197	1.46217	49.7788	25.6205	-5.06082	2.1256	-2.38089	0.0172707	0.324121	Down	protein_coding	chr3	96814581	97761532	.
ZGLP1	168.954	288.779	226.934	1389.95	5185.05	566.429	228.222	2380.48	1304.35	-3.38115	1.02282	-3.30571	0.000947366	0.0582396	Down	protein_coding	chr19	10304803	10309880	.
TNFRSF18	1159.83	1892.78	2083.44	5478.43	34883.4	2577.15	1712.02	14313	8012.5	-3.06328	1.11996	-2.73518	0.00623459	0.1883	Down	protein_coding	chr1	1203508	1206592	.
GLP2R	0	0	0	0	70.3058	0	0	23.4353	11.7176	-7.44883	3.67858	-2.02492	0.0428756	0.495975	Down	protein_coding	chr17	9822206	9892099	.
ZNF257	12.0252	15.3528	6.69915	45.5042	497.999	20.1576	11.3591	187.887	99.623	-4.02793	1.31928	-3.05314	0.00226462	0.103101	Down	protein_coding	chr19	22052430	22091480	Yes
APOE	32982.2	35335.6	78911.8	265697	408312	92772.8	49076.5	255594	152335	-2.38073	0.910915	-2.61356	0.00896038	0.231971	Down	protein_coding	chr19	44905791	44909393	.
TF	76.3601	467.896	45.2193	1864.29	11178.6	847.627	196.492	4630.18	2413.34	-4.55787	1.30088	-3.50369	0.000458862	0.0366129	Down	protein_coding	chr3	133746040	133796641	.
KCNJ11	64.9361	43.8652	46.894	60.6723	568.305	192.505	51.8985	273.827	162.863	-2.38618	1.03764	-2.29962	0.02147	0.357243	Down	protein_coding	chr11	17365172	17389331	.
MLXIPL	247.118	48.9828	25.9592	3026.03	6544.3	985.707	107.353	3518.68	1813.02	-5.0328	1.16617	-4.31568	1.59111e-05	0.00332871	Down	protein_coding	chr7	73593194	73624543	Yes
TLCD4	43.2908	24.1259	406.973	2759.21	5308.09	1620.67	158.13	3229.32	1693.73	-4.3523	1.21907	-3.57017	0.000356744	0.0309005	Down	protein_coding	chr1	95117355	95197607	.
AQP7B	0	0	0	86.8716	0	13.6064	0	33.4927	16.7463	-8.00762	2.56354	-3.12366	0.00178617	0.0875479	Down	protein_coding	chr2	94587101	94606403	.
PIDD1	1569.89	2667.01	1575.14	6270.62	11981.3	4011.87	1937.35	7421.25	4679.3	-1.93714	0.816039	-2.37383	0.0176046	0.326502	Down	protein_coding	chr11	799184	805231	.
SPADH	0	0	0	51.7093	0	4.03152	0	18.5803	9.29014	-7.16379	2.86843	-2.49746	0.0125086	0.273999	Down	protein_coding	chr10	122672850	122679494	.
GPR37	124.461	79.6885	45.2193	82.7349	4282.79	242.395	83.1229	1535.97	809.549	-4.20513	1.38269	-3.04127	0.0023558	0.105519	Down	protein_coding	chr7	124743885	124765792	.
CIDEA	502.053	2131.85	2691.38	21362.2	41070.3	7606.47	1775.1	23346.3	12560.7	-3.71716	1.02574	-3.62386	0.000290237	0.0268784	Down	protein_coding	chr18	12254361	12277595	.
SLC4A1	0	0	0	51.7093	76.1646	14.1103	0	47.3281	23.664	-8.46832	1.92694	-4.39471	1.10922e-05	0.00257144	Down	protein_coding	chr17	44248390	44268135	.
SLC4A3	306.042	284.393	246.194	1332.03	5073.73	785.139	278.876	2396.97	1337.92	-3.10167	0.963189	-3.22021	0.00128097	0.070208	Down	protein_coding	chr2	219627394	219641980	.
ADGRB1	387.813	345.073	158.267	4586.27	462.846	2683.48	297.051	2577.53	1437.29	-3.11804	1.03011	-3.0269	0.0024708	0.108405	Down	protein_coding	chr8	142449430	142545009	.
ADGRB2	156.929	144.024	53.5932	468.142	2366.96	347.215	118.182	1060.77	589.477	-3.16187	1.05988	-2.98323	0.00285223	0.119927	Down	protein_coding	chr1	31727117	31764893	.
CYP20A1	905.499	195.2	732.719	1055.56	23945	212.663	611.139	8404.4	4507.77	-3.78118	1.49268	-2.53315	0.0113042	0.258909	Down	protein_coding	chr2	203238982	203306026	.
ZNF737	78.7651	53.3694	72.0159	255.789	2249.78	208.631	68.0501	904.735	486.392	-3.72816	1.13133	-3.29537	0.000982906	0.0593457	Down	protein_coding	chr19	20535825	20565809	Yes
UBIAD1	673.412	500.795	913.596	4007.82	9420.97	3352.21	695.934	5593.67	3144.8	-3.00618	0.820636	-3.66323	0.000249056	0.0242759	Down	protein_coding	chr1	11273198	11296049	.
NOS1	188.796	377.972	33.4957	519.851	6819.66	1353.58	200.088	2897.7	1548.89	-3.85497	1.25146	-3.08039	0.00206733	0.096635	Down	protein_coding	chr12	117208142	117361802	.
CFAP65	0	0	0	32.4045	0	8.06304	0	13.4892	6.74459	-6.70866	2.96102	-2.26566	0.0234723	0.371422	Down	protein_coding	chr2	219002846	219041523	.
TESK1	2587.83	1971.74	1840.59	4007.13	20377	3736.72	2133.39	9373.6	5753.49	-2.13497	0.971597	-2.19738	0.0279931	0.404909	Down	protein_coding	chr9	35605262	35610033	.
NOS1AP	28.2592	57.0248	82.902	83.4244	1253.79	16.63	56.062	451.28	253.671	-3.00269	1.42188	-2.11178	0.0347054	0.452848	Down	protein_coding	chr1	162069691	162370475	.
OXER1	149.113	65.7979	164.129	750.819	1921.69	425.829	126.347	1032.78	579.563	-3.02774	0.934936	-3.23844	0.00120184	0.0682698	Down	protein_coding	chr2	42762499	42764135	.
PIWIL3	0	0	0	0	621.034	4.53546	0	208.523	104.262	-24.558	2.75091	-8.92725	4.36721e-19	7.49195e-15	Down	protein_coding	chr22	24719034	24774720	.
FABP7	223.669	464.971	1928.52	4667.63	10797.8	1435.22	872.386	5633.55	3252.97	-2.69069	1.15391	-2.33181	0.0197109	0.342522	Down	protein_coding	chr6	122779716	122784074	.
FASN	6367.95	7157.34	4284.11	92985.8	32791.8	56982	5936.47	60919.9	33428.2	-3.35926	0.791921	-4.24192	2.21618e-05	0.00427176	Down	protein_coding	chr17	82078338	82098294	.
COQ4	3039.37	6199.62	4027.86	10938.2	25931.1	6891.38	4422.29	14586.9	9504.6	-1.72156	0.870137	-1.9785	0.0478728	0.522097	Down	protein_coding	chr9	128322544	128334072	.
PRR3	405.25	334.107	325.746	592.244	4382.39	626.397	355.034	1867.01	1111.02	-2.39233	1.04735	-2.28418	0.0223609	0.364237	Down	protein_coding	chr6	30557280	30563723	.
FASTK	4473.38	8525.21	7910.86	13869.1	80535.3	8175.42	6969.82	34193.3	20581.5	-2.29439	1.07458	-2.13516	0.032748	0.441313	Down	protein_coding	chr7	151076624	151080862	.
ABCB9	707.684	555.626	386.038	1682.28	8577.3	1402.47	549.783	3887.35	2218.57	-2.82067	0.999472	-2.82216	0.0047702	0.162689	Down	protein_coding	chr12	122920951	122981649	.
ABCB8	1804.98	2458.65	1931.03	2743.35	21414	3086.63	2064.89	9081.32	5573.1	-2.13636	1.05045	-2.03376	0.0419758	0.491167	Down	protein_coding	chr7	151028422	151047782	.
CRACR2B	1432.2	393.325	1049.25	10889.3	44925.4	4683.62	958.261	20166.1	10562.2	-4.39514	1.08821	-4.03887	5.37082e-05	0.00780817	Down	protein_coding	chr11	826144	831991	.
ENSG00000255730	88.3853	0	0	0	5413.54	250.458	29.4618	1888	958.731	-6.00018	2.71928	-2.20653	0.0273466	0.40068	Down	protein_coding	chr19	41376757	41425001	.
SLC30A8	3.0063	0	0	27.5783	0	79.6225	1.0021	35.7336	18.3679	-5.13398	2.22267	-2.30983	0.0208976	0.352159	Down	protein_coding	chr8	116950273	117176714	.
SPEF2	66.7399	41.672	37.6827	179.948	187.482	179.907	48.6982	182.446	115.572	-1.903	0.772095	-2.46472	0.0137121	0.288274	Down	protein_coding	chr5	35617844	35814611	.
POM121	2335.3	1743.64	1107.87	4344.27	7552.01	4238.64	1728.94	5378.31	3553.62	-1.63675	0.76397	-2.14243	0.0321587	0.437778	Down	protein_coding	chr7	72879349	72951440	.
TUBB8	0	0	0	22.0626	0	10.5827	0	10.8818	5.4409	-6.40303	3.08083	-2.07834	0.0376778	0.470637	Down	protein_coding	chr10	46888	74163	.
LARGE2	658.38	609.727	356.73	3168.06	2577.88	3278.13	541.612	3008.02	1774.82	-2.47365	0.714697	-3.46112	0.000537932	0.0410143	Down	protein_coding	chr11	45921621	45929096	.
BCL7A	581.419	448.888	437.119	961.793	2501.71	1165.61	489.142	1543.04	1016.09	-1.65509	0.786027	-2.10564	0.0352359	0.456895	Down	protein_coding	chr12	122019422	122062044	.
LRP8	156.328	245.645	345.844	374.375	2062.3	545.767	249.272	994.148	621.71	-1.992	0.974863	-2.04336	0.0410169	0.487288	Down	protein_coding	chr1	53242364	53328469	.
NAA16	382.402	299.746	263.779	357.828	3896.11	748.351	315.309	1667.43	991.37	-2.40024	1.06949	-2.24428	0.0248144	0.383161	Down	protein_coding	chr13	41311267	41377030	.
DHCR7	2845.17	3477.05	2945.11	11358.8	15725.1	5748.95	3089.11	10944.3	7016.69	-1.82467	0.765858	-2.38251	0.017195	0.324121	Down	protein_coding	chr11	71428193	71452868	.
TCHHL1	0	0	0	54.4671	0	22.6773	0	25.7148	12.8574	-7.63162	2.58628	-2.95081	0.00316939	0.127932	Down	protein_coding	chr1	152084141	152089064	.
CTNND2	4.81009	0	0	82.0454	70.3058	44.8507	1.60336	65.734	33.6687	-5.3049	1.61465	-3.28548	0.00101808	0.0610672	Down	protein_coding	chr5	10971836	11904446	.
BCORL1	87.7841	145.486	169.154	519.162	1452.99	221.734	134.141	731.294	432.717	-2.442	0.971429	-2.51382	0.0119432	0.266777	Down	protein_coding	chrX	129981107	130058071	.
SAMD5	218.258	154.259	280.527	866.648	4523	547.783	217.681	1979.15	1098.41	-3.18256	1.04271	-3.05219	0.00227177	0.103101	Down	protein_coding	chr6	147508690	147737547	.
SLC10A2	0	0	0	18.6154	0	12.0946	0	10.2366	5.11832	-6.3162	3.12026	-2.02425	0.0429442	0.496136	Down	protein_coding	chr13	103043998	103066417	.
LRRC14	1575.3	619.962	458.054	1021.09	12274.2	2865.91	884.44	5387.07	3135.75	-2.60591	1.12557	-2.31519	0.0206025	0.34991	Down	protein_coding	chr8	144517992	144525172	.
LINGO4	7.21513	0	0	124.102	0	45.3546	2.40504	56.4857	29.4453	-4.54664	2.22552	-2.04295	0.0410569	0.487427	Down	protein_coding	chr1	151800264	151805419	.
SORL1	378.794	402.829	447.168	1249.3	1640.47	960.51	409.597	1283.42	846.511	-1.64621	0.699926	-2.35198	0.0186739	0.334907	Down	protein_coding	chr11	121452314	121633763	.
FAHD2B	510.47	520.534	725.183	1769.15	1851.39	1329.39	585.396	1649.98	1117.69	-1.4945	0.694369	-2.15231	0.0313728	0.432733	Down	protein_coding	chr2	97083583	97094882	.
CGA	4.81009	0	0	299.225	0	691.91	1.60336	330.378	165.991	-7.65817	2.1106	-3.62843	0.000285151	0.0266907	Down	protein_coding	chr6	87085498	87095106	.
POLD1	1271.67	2870.98	1303.82	2647.52	19925.8	2367.51	1815.49	8313.62	5064.55	-2.19462	1.10152	-1.99236	0.0463314	0.513951	Down	protein_coding	chr19	50384323	50418018	.
REEP6	339.111	782.263	1247.72	8037.01	4839.38	3504.9	789.697	5460.43	3125.06	-2.78987	0.866933	-3.2181	0.00129044	0.0702777	Down	protein_coding	chr19	1491181	1497927	.
CHRNA4	0	0	0	39.9885	0	3.52758	0	14.5054	7.25269	-6.81014	2.99922	-2.27064	0.0231689	0.369733	Down	protein_coding	chr20	63343223	63365339	.
CHRNA2	0	0	0	21.3732	0	11.0867	0	10.82	5.40998	-6.39503	3.0823	-2.07476	0.0380086	0.471807	Down	protein_coding	chr8	27459756	27479883	.
MAPK8IP2	800.879	403.56	306.486	3576.22	19181.8	1554.15	503.642	8104.04	4303.84	-4.00756	1.11872	-3.58229	0.000340601	0.0301186	Down	protein_coding	chr22	50600793	50613978	.
CEP152	135.885	131.596	108.861	348.176	3603.17	221.23	125.447	1390.86	758.153	-3.46785	1.18638	-2.92306	0.00346605	0.134607	Down	protein_coding	chr15	48737938	48811069	.
UGGT1	1919.83	849.523	468.94	2391.73	16393	2097.4	1079.43	6960.7	4020.06	-2.68833	1.12533	-2.38892	0.016898	0.323539	Down	protein_coding	chr2	128091200	128195677	.
OPLAH	1024.55	1841.61	1202.5	3899.57	9848.67	2842.22	1356.22	5530.15	3443.19	-2.02706	0.854972	-2.3709	0.0177446	0.328026	Down	protein_coding	chr8	144051266	144063965	.
AHDC1	987.27	672.6	145.706	848.722	6614.6	4951.21	601.859	4138.18	2370.02	-2.78093	1.1019	-2.52377	0.0116106	0.261733	Down	protein_coding	chr1	27534035	27604177	Yes
YJEFN3	175.568	247.107	165.804	3410.75	34977.1	777.579	196.16	13055.1	6625.65	-6.05615	1.29484	-4.67716	2.90882e-06	0.00101838	Down	protein_coding	chr19	19528861	19537581	.
SSPN	508.666	246.376	166.641	711.52	3198.91	552.822	307.228	1487.75	897.49	-2.27289	1.02852	-2.20987	0.027114	0.399949	Down	protein_coding	chr12	26121991	26252920	.
PPP1R14D	0	0	1.67479	251.652	0	59.9689	0.558262	103.874	52.2159	-7.62756	2.14321	-3.55893	0.000372365	0.0314249	Down	protein_coding	chr15	40815451	40828709	.
KRTAP1-5	0	17.5461	0	293.019	0	393.073	5.8487	228.698	117.273	-5.29275	2.25742	-2.3446	0.0190476	0.338613	Down	protein_coding	chr17	41026026	41027208	.
DGAT1	2201.82	3116.62	2186.43	3942.32	25626.5	3293.75	2501.63	10954.2	6727.9	-2.13014	1.04521	-2.038	0.0415501	0.489493	Down	protein_coding	chr8	144314584	144326910	.
SOBP	141.898	232.486	138.17	581.902	1388.54	156.221	170.851	708.888	439.869	-2.04805	1.00478	-2.03832	0.0415184	0.489493	Down	protein_coding	chr6	107490117	107661306	.
KSR1	61.3286	64.3357	17.5853	86.1822	3275.08	1190.81	47.7498	1517.36	782.553	-4.98729	1.25396	-3.97724	6.97198e-05	0.00934408	Down	protein_coding	chr17	27456448	27626438	.
KCNH6	0	0	0	24.8205	0	8.56698	0	11.1292	5.56458	-6.43448	3.07928	-2.08961	0.0366528	0.465074	Down	protein_coding	chr17	63523334	63548977	.
ZNF296	483.414	1077.62	824.833	2590.29	16609.7	1393.39	795.29	6864.47	3829.88	-3.10904	1.11572	-2.78657	0.00532695	0.17191	Down	protein_coding	chr19	45071500	45076478	Yes
OR2H1	0	0	0	0	310.517	0	0	103.506	51.7529	-23.6059	3.27461	-7.20876	5.6465e-13	2.36221e-09	Down	protein_coding	chr6	29457155	29464328	.
SZT2	2623.3	2961.63	871.727	4764.15	12039.9	4985.48	2152.22	7263.16	4707.69	-1.75433	0.892996	-1.96455	0.0494667	0.530707	Down	protein_coding	chr1	43389882	43454247	.
SULT1A2	58.9235	9.50413	49.4062	182.706	4212.49	28.7246	39.278	1474.64	756.959	-5.22834	1.54363	-3.38704	0.000706514	0.0490127	Down	protein_coding	chr16	28591943	28597050	.
OLIG3	0	0	2.51218	8.27349	70.3058	4.03152	0.837394	27.5369	14.1872	-5.04353	2.08116	-2.42342	0.015375	0.307052	Down	protein_coding	chr6	137492199	137494394	Yes
NIPSNAP1	321.674	16.815	42.7071	1202.41	105.459	1543.57	127.066	950.48	538.773	-2.90411	1.35035	-2.15063	0.0315051	0.432733	Down	protein_coding	chr22	29554808	29581327	.
DCAKD	431.104	627.273	458.892	931.457	5073.73	1446.81	505.756	2484	1494.88	-2.29448	0.936437	-2.45023	0.0142766	0.294723	Down	protein_coding	chr17	45023338	45061131	.
SYCE1L	389.617	540.273	1239.34	1712.61	16685.9	397.105	723.078	6265.21	3494.14	-3.11466	1.31897	-2.36144	0.0182042	0.331364	Down	protein_coding	chr16	77199408	77213215	.
CYB5A	2915.51	2006.1	4694.43	7946	28233.6	5919.78	3205.35	14033.1	8619.24	-2.13001	0.947512	-2.248	0.0245761	0.381463	Down	protein_coding	chr18	74250846	74291973	.
CFAP44	260.346	386.745	241.169	613.617	1552.59	594.145	296.087	920.116	608.101	-1.63188	0.820427	-1.98906	0.0466945	0.515473	Down	protein_coding	chr3	113286930	113441610	.
PLEKHH1	455.756	344.342	184.227	3190.81	187.482	2142.75	328.108	1840.35	1084.23	-2.48894	1.10857	-2.24518	0.0247565	0.382862	Down	protein_coding	chr14	67533290	67589612	.
KLK1	1384.7	2832.23	1501.45	4502.85	25679.2	2649.72	1906.13	10943.9	6425.02	-2.52103	1.07914	-2.33616	0.0194828	0.340354	Down	protein_coding	chr19	50819146	50823787	.
RECQL4	750.373	1734.87	943.743	3914.74	18713.1	2990.38	1143	8539.39	4841.19	-2.90084	1.01376	-2.86146	0.00421696	0.151343	Down	protein_coding	chr8	144511288	144517845	.
PPOX	615.09	880.96	620.509	1620.91	6304.08	1262.87	705.519	3062.62	1884.07	-2.11661	0.934343	-2.26535	0.0234913	0.371422	Down	protein_coding	chr1	161166056	161177092	.
PLCH2	2151.91	3184.62	1349.88	6001.04	10885.7	7074.81	2228.8	7987.18	5107.99	-1.84113	0.774004	-2.37871	0.0173734	0.324121	Down	protein_coding	chr1	2425980	2505532	.
MEF2B	555.565	494.215	411.16	1524.39	9379.96	950.431	486.98	3951.59	2219.29	-3.01937	1.06789	-2.82743	0.00469227	0.16035	Down	protein_coding	chr19	19145567	19192131	Yes
RABL2B	696.26	625.08	432.933	555.013	4868.67	1466.97	584.757	2296.89	1440.82	-1.97202	1.00465	-1.96288	0.0496602	0.531716	Down	protein_coding	chr22	50767501	50783667	.
LY6G5B	686.038	101.621	0	210.285	13498.7	1351.57	262.553	5020.19	2641.37	-4.25649	1.93701	-2.19745	0.0279881	0.404909	Down	protein_coding	chr6	31669976	31673546	.
THTPA	144.904	736.205	670.752	1054.87	10458	693.925	517.287	4068.93	2293.11	-2.97483	1.25026	-2.37936	0.0173425	0.324121	Down	protein_coding	chr14	23556007	23560271	.
SERPINA3	528.508	511.03	416.185	3737.55	9274.5	1718.94	485.241	4910.33	2697.79	-3.3382	0.900582	-3.70672	0.000209962	0.0210638	Down	protein_coding	chr14	94612384	94624055	.
KRTAP6-1	0	0	0	88.94	0	35.7797	0	41.5733	20.7866	-8.31828	2.43557	-3.41533	0.000637036	0.0461112	Down	protein_coding	chr21	30613431	30613930	.
ST3GAL3	502.053	371.392	82.0646	803.218	8231.63	433.892	318.503	3156.25	1737.38	-3.30754	1.28722	-2.56951	0.0101842	0.24852	Down	protein_coding	chr1	43707527	43931165	.
MAGEA11	0	0	0	54.4671	0	16.1261	0	23.5311	11.7655	-7.50418	2.64356	-2.83867	0.00453022	0.157306	Down	protein_coding	chrX	149688228	149717268	.
CEP131	1318.56	2100.41	937.881	3956.8	15689.9	2568.58	1452.29	7405.09	4428.69	-2.34962	0.98673	-2.38122	0.0172552	0.324121	Down	protein_coding	chr17	81189593	81222999	.
WIPF2	2427.29	492.753	1972.06	3059.81	49811.6	838.052	1630.7	17903.2	9766.93	-3.45645	1.41522	-2.44234	0.0145926	0.299614	Down	protein_coding	chr17	40219304	40284136	.
GPS1	5191.89	7613.54	6766.98	11267.1	78045.3	6759.35	6524.14	32023.9	19274	-2.29515	1.09943	-2.08759	0.036835	0.466007	Down	protein_coding	chr17	82050948	82057470	.
CACNA1B	15.0315	2.92435	0	19.9943	1406.12	68.5358	5.98529	498.215	252.1	-6.3643	1.7545	-3.62741	0.000286277	0.0266907	Down	protein_coding	chr9	137877782	138124624	.
PRSS56	0	0	0	46.1937	0	28.7246	0	24.9727	12.4864	-7.59038	2.58225	-2.93945	0.00328797	0.130266	Down	protein_coding	chr2	232520388	232525716	.
KRTAP9-2	0	0	2.51218	74.4614	0	115.402	0.837394	63.2879	32.0626	-6.31004	2.12038	-2.9759	0.00292126	0.12223	Down	protein_coding	chr17	41226648	41227652	.
PAX6	0	0	0	0	29.2941	8.06304	0	12.4524	6.22619	-6.51917	3.21802	-2.02584	0.0427816	0.495975	Down	protein_coding	chr11	31784779	31817961	Yes
GCFC2	459.363	472.282	378.502	291.641	5852.96	676.791	436.716	2273.8	1355.26	-2.37858	1.18825	-2.00176	0.0453106	0.509816	Down	protein_coding	chr2	75662705	75710985	.
DDR1	2350.93	1341.55	583.663	6237.52	2021.29	10000.7	1425.38	6086.5	3755.94	-2.0946	0.973749	-2.15107	0.0314709	0.432733	Down	protein_coding	chr6	30876421	30900156	.
IRX6	384.807	141.1	701.736	4944.1	16891	2924.36	409.214	8253.14	4331.18	-4.33372	1.04683	-4.13985	3.47529e-05	0.00584497	Down	protein_coding	chr16	55324203	55330756	Yes
AGBL2	0	8.04196	0	24.8205	99.5998	53.4176	2.68065	59.2793	30.98	-4.45587	1.79117	-2.48768	0.012858	0.277457	Down	protein_coding	chr11	47659591	47715389	.
DSG4	0	0	0	38.6096	0	57.9531	0	32.1876	16.0938	-7.95359	2.48667	-3.19849	0.00138147	0.0732443	Down	protein_coding	chr18	31376777	31414912	.
IQCN	28.8605	139.638	92.1133	998.335	1335.81	581.043	86.8705	971.729	529.3	-3.48281	0.919111	-3.78933	0.000151056	0.0161417	Down	protein_coding	chr19	18257098	18274500	.
AGPAT1	1925.24	2049.97	2740.79	10021.3	12959.7	4973.38	2238.66	9318.12	5778.39	-2.05716	0.768248	-2.67773	0.00741232	0.207909	Down	protein_coding	chr6	32168212	32178096	.
AP3B2	93.7967	29.2435	41.0323	462.626	164.047	311.939	54.6908	312.871	183.781	-2.52063	0.916943	-2.74895	0.00597867	0.1848	Down	protein_coding	chr15	82659281	82709919	.
GPR148	0	0	0	0	117.176	0	0	39.0588	19.5294	-8.19368	3.46383	-2.3655	0.0180059	0.330012	Down	protein_coding	chr2	130729070	130730336	.
MPPED1	47.4996	0	28.4714	339.213	0	815.879	25.3237	385.031	205.177	-3.9281	1.97387	-1.99005	0.046585	0.51496	Down	protein_coding	chr22	43411196	43507848	.
FOXC1	616.292	544.66	539.282	2900.55	1195.2	3571.42	566.745	2555.72	1561.23	-2.17411	0.786861	-2.76302	0.00572689	0.178952	Down	protein_coding	chr6	1609915	1613897	Yes
PPP1R16A	1977.55	3569.9	2916.64	7283.43	16475	6201.49	2821.36	9986.63	6404	-1.82327	0.807979	-2.25657	0.0240347	0.376372	Down	protein_coding	chr8	144477982	144502121	.
ENAM	0	0	0	0	140.612	0	0	46.8705	23.4353	-8.45906	3.40978	-2.48082	0.0131079	0.280732	Down	protein_coding	chr4	70628744	70646824	.
PTN	325.883	384.552	976.401	2306.24	3638.32	1668.55	562.279	2537.7	1549.99	-2.17355	0.856156	-2.53873	0.0111256	0.256825	Down	protein_coding	chr7	137227341	137343774	.
ABHD11	648.159	772.028	530.07	2818.5	2460.7	1271.94	650.086	2183.72	1416.9	-1.74765	0.749578	-2.33151	0.0197267	0.342522	Down	protein_coding	chr7	73736094	73738852	.
PADI6	0	0	0	26.8888	0	6.04728	0	10.9787	5.48935	-6.41409	3.11692	-2.05783	0.0396065	0.479303	Down	protein_coding	chr1	17372196	17401699	.
SIAH3	0	0	0	29.6467	0	14.1103	0	14.5857	7.29283	-6.82169	2.87219	-2.37508	0.017545	0.326502	Down	protein_coding	chr13	45777242	45851753	.
GNPAT	1236.79	2041.93	2698.08	6838.04	6186.91	3919.14	1992.27	5648.03	3820.15	-1.50327	0.757869	-1.98355	0.0473063	0.518056	Down	protein_coding	chr1	231241207	231277973	.
EMILIN3	119.651	202.511	33.4957	1812.58	0	1760.77	118.553	1191.12	654.835	-3.32962	1.6451	-2.02396	0.042974	0.496136	Down	protein_coding	chr20	41359962	41366818	.
TMEM38A	40.8857	51.9072	105.512	549.498	164.047	178.395	66.1015	297.313	181.707	-2.17606	0.944897	-2.30296	0.0212813	0.355483	Down	protein_coding	chr19	16661139	16690023	.
ZNF316	3275.67	2202.03	1004.87	4612.47	15725.1	5969.17	2160.86	8768.9	5464.88	-2.02036	0.915979	-2.20569	0.027406	0.40081	Down	protein_coding	chr7	6637318	6658279	Yes
SEPTIN12	0	0	0	38.6096	0	30.7403	0	23.1167	11.5583	-7.48035	2.60947	-2.86662	0.00414879	0.150153	Down	protein_coding	chr16	4777606	4788346	.
AP4M1	1042.59	436.459	463.916	1088.65	8383.96	1304.7	647.654	3592.44	2120.05	-2.47045	1.08031	-2.28679	0.0222081	0.362839	Down	protein_coding	chr7	100101557	100110345	.
PCDH11X	0	0	0	8.27349	0	32.2522	0	13.5086	6.75428	-6.71288	2.95902	-2.26862	0.0232917	0.370657	Down	protein_coding	chrX	91779375	92623230	.
WASHC1	1110.53	2368.72	2276.87	8769.21	40601.6	3778.54	1918.71	17716.4	9817.58	-3.20667	1.0736	-2.98684	0.00281882	0.119105	Down	protein_coding	chr9	14475	73865	.
C1QL2	21.6454	5.8487	0	278.541	0	238.364	9.16469	172.301	90.7331	-4.2327	1.87852	-2.25321	0.0242459	0.378815	Down	protein_coding	chr2	119156243	119158751	.
SLC17A8	0	0	0	0	140.612	0	0	46.8705	23.4353	-8.45906	3.40978	-2.48082	0.0131079	0.280732	Down	protein_coding	chr12	100357074	100422055	.
CAPZA3	3.0063	5.8487	6.69915	80.6665	0	41.827	5.18472	40.8312	23.008	-3.01906	1.4847	-2.03345	0.0420067	0.491167	Down	protein_coding	chr12	18738119	18739188	.
CLSTN3	2065.93	1002.32	514.997	2545.48	4593.31	7029.96	1194.42	4722.92	2958.67	-1.9833	0.903418	-2.19533	0.0281399	0.405865	Down	protein_coding	chr12	7129698	7158945	.
TAS1R3	21.0441	19.7394	21.7722	450.905	386.682	266.08	20.8519	367.889	194.37	-4.14017	0.754719	-5.48571	4.11814e-08	3.07159e-05	Down	protein_coding	chr1	1331280	1335314	.
FREM2	26.4555	0	26.7966	147.544	76.1646	188.474	17.7507	137.394	77.5724	-2.95769	1.44149	-2.05183	0.0401864	0.482097	Down	protein_coding	chr13	38687077	38887131	.
PERM1	64.9361	142.562	20.0974	210.974	1341.67	258.521	75.8652	603.721	339.793	-2.98655	1.14767	-2.60227	0.00926096	0.236416	Down	protein_coding	chr1	975198	982117	.
TCTE1	2.40504	0	0	62.7406	0	78.6146	0.801681	47.1184	23.9601	-5.83817	2.125	-2.74738	0.0060074	0.185354	Down	protein_coding	chr6	44278734	44297698	.
ALOX15B	615.09	4769.61	3595.77	37180.4	69760.9	23634.3	2993.49	43525.2	23259.3	-3.86192	1.01076	-3.8208	0.00013302	0.0145348	Down	protein_coding	chr17	8039034	8049134	.
SDSL	250.726	301.208	310.673	983.856	4851.1	118.426	287.536	1984.46	1136	-2.78526	1.22891	-2.26645	0.0234241	0.371414	Down	protein_coding	chr12	113422380	113438276	.
ALKBH2	1444.83	432.804	540.956	2002.87	8038.29	1337.96	806.196	3793.04	2299.62	-2.23307	1.03832	-2.15066	0.0315029	0.432733	Down	protein_coding	chr12	109088188	109093488	.
OR10G8	0	0	0	0	64.447	0	0	21.4823	10.7412	-7.32177	3.72539	-1.96537	0.0493711	0.530126	Down	protein_coding	chr11	124026798	124030634	.
FRK	79.3664	274.889	157.43	341.281	6022.86	35.2758	170.562	2133.14	1151.85	-3.64335	1.49628	-2.43495	0.014894	0.301306	Down	protein_coding	chr6	115931149	116060891	.
THAP3	517.084	641.164	1169	1678.14	19047	838.556	775.75	7187.9	3981.82	-3.21143	1.24683	-2.57567	0.0100045	0.245448	Down	protein_coding	chr1	6624868	6635586	.
PADI4	31.8668	15.3528	56.9428	213.732	58.5881	290.269	34.7208	187.53	111.125	-2.447	1.01823	-2.40319	0.0162529	0.319265	Down	protein_coding	chr1	17308195	17364004	.
SF3A2	3589.53	4015.13	2106.88	5497.04	38328.4	5469.76	3237.18	16431.7	9834.45	-2.3434	1.05231	-2.2269	0.0259538	0.390902	Down	protein_coding	chr19	2236824	2248655	.
CGNL1	972.238	323.141	448.006	2215.92	2876.68	1605.05	581.128	2232.55	1406.84	-1.94089	0.823996	-2.35546	0.0184998	0.33442	Down	protein_coding	chr15	57376505	57550717	.
SYNE4	30.063	42.4031	46.0567	562.597	82.0234	143.623	39.5076	262.748	151.128	-2.74264	1.0192	-2.69096	0.00712462	0.20305	Down	protein_coding	chr19	36003307	36008813	.
TRMU	2067.13	2822.73	2709.81	5154.38	40173.9	2889.09	2533.22	16072.5	9302.84	-2.66528	1.13299	-2.35243	0.0186511	0.334907	Down	protein_coding	chr22	46335714	46357340	.
PPP1R37	2646.15	3184.62	1673.95	4802.07	15426.3	4708.82	2501.57	8312.38	5406.98	-1.73193	0.873302	-1.9832	0.0473452	0.518056	Down	protein_coding	chr19	45093174	45147285	.
PPP1R32	236.897	130.865	143.194	406.09	2536.87	403.152	170.319	1115.37	642.844	-2.70721	1.03588	-2.61345	0.00896332	0.231971	Down	protein_coding	chr11	61481120	61490931	.
ENSG00000286098	0	0	0	103.419	0	134.552	0	79.3235	39.6618	-9.244	2.30579	-4.00904	6.09665e-05	0.00864363	Down	protein_coding	chr19	11987641	12078106	.
SLC22A7	0	0	0	59.9828	0	2.5197	0	20.8342	10.4171	-7.32629	2.87068	-2.55211	0.0107073	0.254087	Down	protein_coding	chr6	43297998	43305538	.
TINCR	4183.57	7872.35	6651.42	15865.8	33213.6	11250.5	6235.78	20110	13172.9	-1.6891	0.819789	-2.06041	0.0393595	0.478353	Down	protein_coding	chr19	5558167	5567953	.
PNPLA3	107.024	215.671	193.438	729.446	925.693	659.154	172.044	771.431	471.738	-2.16354	0.745438	-2.90237	0.00370347	0.139633	Down	protein_coding	chr22	43923803	43947582	.
UNC5B	1071.45	717.928	538.444	2741.28	3626.61	4172.12	775.939	3513.34	2144.64	-2.17864	0.733036	-2.97208	0.00295788	0.122863	Down	protein_coding	chr10	71212570	71302864	.
PNPLA7	1880.74	658.71	314.86	6097.56	28948.4	4222.51	951.438	13089.5	7020.46	-3.78177	1.12262	-3.36871	0.000755222	0.0502164	Down	protein_coding	chr9	137459952	137550402	.
PNPLA6	3688.13	7408.84	4914.66	7439.94	81326.2	4421.57	5337.21	31062.6	18199.9	-2.54088	1.21145	-2.09739	0.0359594	0.461372	Down	protein_coding	chr19	7534004	7561764	.
PNPLA5	12.0252	0	512.485	2839.19	2460.7	3682.79	174.837	2994.23	1584.53	-4.09853	1.79389	-2.28471	0.0223296	0.364237	Down	protein_coding	chr22	43879678	43892013	.
PNPLA8	291.611	87.7305	79.5524	566.734	703.058	409.199	152.965	559.664	356.314	-1.86843	0.899497	-2.07719	0.037784	0.470722	Down	protein_coding	chr7	108470417	108528161	.
CLUH	7516.36	889.002	3117.62	12077.2	72467.7	14650	3840.99	33065	18453	-3.10562	1.14312	-2.7168	0.00659173	0.193964	Down	protein_coding	chr17	2689386	2712663	.
SEC14L3	0	0	0	65.4985	0	26.7088	0	30.7358	15.3679	-7.88647	2.52208	-3.12697	0.00176615	0.0871465	Down	protein_coding	chr22	30447959	30472017	.
TARDBP	861.005	751.558	276.34	6339.56	1101.46	1429.17	629.634	2956.73	1793.18	-2.23198	1.02438	-2.17885	0.0293431	0.413451	Down	protein_coding	chr1	11012344	11030526	.
HSD11B2	1229.58	987.699	725.183	1798.79	3978.13	3116.87	980.82	2964.6	1972.71	-1.59501	0.756815	-2.10753	0.0350716	0.455453	Down	protein_coding	chr16	67431121	67437553	.
TTF2	322.276	252.225	186.739	305.43	2437.27	473.704	253.747	1072.13	662.94	-2.07498	1.03703	-2.0009	0.0454032	0.509816	Down	protein_coding	chr1	117060326	117107453	.
NOXA1	844.17	1345.93	705.923	3276.3	5893.97	1207.94	965.341	3459.4	2212.37	-1.84049	0.896931	-2.05199	0.0401705	0.482097	Down	protein_coding	chr9	137423350	137434406	.
KRTAP8-1	0	0	0	240.621	0	198.048	0	146.223	73.1115	-10.1215	2.27391	-4.45113	8.54181e-06	0.00215665	Down	protein_coding	chr21	30812697	30813274	.
NPIPB5	131.075	113.319	30.1462	3841.66	1927.55	646.051	91.5132	2138.42	1114.97	-4.54564	1.02211	-4.44731	8.69536e-06	0.00215665	Down	protein_coding	chr16	22490337	22536535	.
CPT1B	784.645	2397.97	823.995	3573.46	15022	3789.63	1335.54	7461.7	4398.62	-2.4816	0.99544	-2.49297	0.0126679	0.274392	Down	protein_coding	chr22	50568861	50578455	.
PFAS	651.165	395.518	247.869	441.253	6491.57	791.186	431.517	2574.67	1503.09	-2.57526	1.17656	-2.1888	0.028611	0.408317	Down	protein_coding	chr17	8247618	8270491	.
PKIB	45.6958	165.957	21.7722	33.7834	3480.14	171.34	77.8083	1228.42	653.114	-3.97838	1.52654	-2.60615	0.00915675	0.234804	Down	protein_coding	chr6	122471917	122726373	.
GRIP1	128.67	119.167	83.7394	199.253	1581.88	217.702	110.525	666.278	388.402	-2.58522	1.07657	-2.40134	0.0163353	0.320265	Down	protein_coding	chr12	66347431	67069162	.
SLC19A2	65.5374	37.2854	3.34957	458.489	0	541.736	35.3908	333.408	184.4	-3.23828	1.64774	-1.96528	0.0493816	0.530126	Down	protein_coding	chr1	169463909	169485944	.
CCDC61	1206.13	2411.13	2456.08	3198.39	28468	2026.34	2024.44	11230.9	6627.67	-2.47153	1.16512	-2.12127	0.0338989	0.44768	Down	protein_coding	chr19	45995461	46018616	.
KANSL1L	159.935	79.6885	128.959	107.555	1933.41	382.49	122.861	807.818	465.339	-2.7123	1.1521	-2.35422	0.0185617	0.334834	Down	protein_coding	chr2	210021421	210171409	.
SLC25A41	7.21513	0	28.4714	211.663	2115.03	304.884	11.8955	877.193	444.544	-6.20658	1.54814	-4.00906	6.09611e-05	0.00864363	Down	protein_coding	chr19	6426037	6433763	.
SLC25A45	424.49	390.401	272.153	1152.08	4575.73	823.942	362.348	2183.92	1273.13	-2.58943	0.954904	-2.71171	0.00669362	0.195954	Down	protein_coding	chr11	65375192	65382674	.
TOX3	0	0	10.0487	32.4045	164.047	28.2206	3.34957	74.8906	39.1201	-4.48511	1.86427	-2.40582	0.016136	0.318491	Down	protein_coding	chr16	52436417	52547802	.
KCTD8	0	0	0	41.3675	0	26.7088	0	22.6921	11.346	-7.45362	2.62219	-2.84251	0.00447595	0.156067	Down	protein_coding	chr4	44173903	44448809	.
C1QTNF4	254.935	200.318	397.762	1062.45	7364.53	613.295	284.338	3013.43	1648.88	-3.40448	1.1214	-3.03592	0.00239801	0.106575	Down	protein_coding	chr11	47589667	47594411	.
PLEKHN1	4345.91	8495.96	1536.62	8746.46	80400.5	6832.92	4792.83	31993.3	18393.1	-2.73869	1.21686	-2.25061	0.0244101	0.379996	Down	protein_coding	chr1	966482	975865	.
SERPINA4	0	0	0	27.5783	0	10.5827	0	12.7203	6.36017	-6.62572	2.9746	-2.22743	0.0259185	0.390902	Down	protein_coding	chr14	94561442	94569913	.
KRT4	33.0693	26.3191	43.5445	1629.19	0	1328.89	34.311	986.026	510.168	-4.84656	1.5728	-3.08148	0.00205977	0.0965445	Down	protein_coding	chr12	52806549	52814116	.
PACS2	3095.29	2973.33	2137.87	5475.67	26241.6	3170.79	2735.5	11629.4	7182.43	-2.08751	1.0205	-2.04559	0.0407969	0.485684	Down	protein_coding	chr14	105300563	105398147	.
RNF165	135.284	122.092	89.6011	388.854	580.023	879.375	115.659	616.084	365.871	-2.4135	0.770661	-3.13172	0.00173783	0.0861632	Down	protein_coding	chr18	46326809	46463140	.
TLCD2	610.28	1018.4	881.776	2574.43	5870.53	1348.04	836.82	3264.34	2050.58	-1.96271	0.875036	-2.243	0.0248968	0.383741	Down	protein_coding	chr17	1702816	1710377	.
SPRR4	250.726	2060.93	2171.36	30232.7	20716.8	15162.5	1494.34	22037.3	11765.8	-3.88243	1.0072	-3.85469	0.000115876	0.0133413	Down	protein_coding	chr1	152970648	152972574	.
PLXNB1	4936.35	6850.29	2733.25	11950.4	42558.4	13411.4	4839.96	22640	13740	-2.22563	0.906266	-2.45582	0.0140563	0.292699	Down	protein_coding	chr3	48403854	48430086	.
C14orf180	7.21513	0	0	384.028	0	15.6221	2.40504	133.217	67.8109	-5.7781	2.29646	-2.51609	0.0118666	0.265413	Down	protein_coding	chr14	104579764	104590515	.
PNMA8B	275.979	209.822	382.689	1225.86	6409.54	1111.19	289.497	2915.53	1602.51	-3.33077	0.996572	-3.34222	0.000831102	0.0533991	Down	protein_coding	chr19	46491191	46495867	.
SOAT1	925.941	24.1259	880.938	6504.34	3421.55	6878.28	610.335	5601.39	3105.86	-3.19825	1.21742	-2.62708	0.00861216	0.226598	Down	protein_coding	chr1	179293714	179358680	.
SPDYE5	13.2277	8.77305	0	15.1681	339.811	72.5674	7.33359	142.516	74.9246	-4.25868	1.56916	-2.71398	0.00664803	0.194952	Down	protein_coding	chr7	75492320	75504316	.
MICALL2	2495.23	2962.37	1852.31	4026.43	23716.5	4418.55	2436.64	10720.5	6578.56	-2.13699	0.991617	-2.15505	0.0311577	0.431752	Down	protein_coding	chr7	1434359	1459470	.
TRIM4	200.821	186.427	119.747	86.1822	1734.21	825.958	168.999	882.116	525.557	-2.38074	1.11723	-2.13094	0.0330944	0.443196	Down	protein_coding	chr7	99876958	99919531	.
ENSG00000282988	0	0	0	73.0825	0	7.05516	0	26.7126	13.3563	-7.68325	2.68502	-2.86152	0.00421614	0.151343	Down	protein_coding	chr6	26196040	26199293	.
PRR12	972.238	1109.06	479.827	1934.62	7856.67	2963.67	853.708	4251.65	2552.68	-2.31529	0.904139	-2.56077	0.0104441	0.250633	Down	protein_coding	chr19	49591182	49626439	.
DDX51	2555.36	1856.96	1349.88	3343.87	15215.3	3402.6	1920.73	7320.6	4620.67	-1.9297	0.949084	-2.03322	0.0420305	0.491167	Down	protein_coding	chr12	132136594	132144319	.
OR52A1	0	0	0	0	140.612	0	0	46.8705	23.4353	-8.45906	3.40978	-2.48082	0.0131079	0.280732	Down	protein_coding	chr11	5146824	5154757	.
DNAH2	12.0252	5.8487	0	202.701	0	68.5358	5.95797	90.4121	48.185	-3.92703	1.85217	-2.12023	0.0339866	0.447803	Down	protein_coding	chr17	7717744	7833742	.
DNAH8	25.2529	0	8.37394	335.766	849.528	112.883	11.209	432.725	221.967	-5.26181	1.46601	-3.58922	0.000331671	0.0296344	Down	protein_coding	chr6	38715311	39030792	.
FOXE1	16.234	124.285	120.585	96.5241	1593.6	197.041	87.0345	629.054	358.044	-2.84906	1.29498	-2.20008	0.0278011	0.403493	Down	protein_coding	chr9	97853226	97856717	Yes
CCDC40	298.827	81.1507	33.4957	275.783	1593.6	281.702	137.824	717.028	427.426	-2.37413	1.18725	-1.99969	0.0455336	0.510208	Down	protein_coding	chr17	80036632	80100613	.
CLPSL2	0	0	0	90.3189	0	12.5985	0	34.3058	17.1529	-8.04173	2.56625	-3.13365	0.00172644	0.0859093	Down	protein_coding	chr6	35776598	35779552	.
CCDC185	0	0	0	5.51566	216.776	0	0	74.0973	37.0486	-9.11986	2.76244	-3.30138	0.000962121	0.0587373	Down	protein_coding	chr1	223393415	223395465	.
C11orf80	1712.39	4485.22	3897.23	5449.47	58248.3	2513.15	3364.95	22070.3	12717.6	-2.71328	1.24888	-2.17257	0.029813	0.416483	Down	protein_coding	chr11	66744451	66843516	.
GOLGA6D	0	0	0	2.06837	398.399	0	0	133.489	66.7446	-9.97578	2.81677	-3.54157	0.000397753	0.032805	Down	protein_coding	chr15	75282835	75295530	.
ISY1-RAB43	0	0	0	0	87.8822	0	0	29.2941	14.647	-7.77443	3.57177	-2.17663	0.0295081	0.414587	Down	protein_coding	chr3	129087575	129161036	.
KRTAP9-9	0	0	0	33.7834	0	66.5201	0	33.4345	16.7173	-8.00783	2.48456	-3.22304	0.0012684	0.0697974	Down	protein_coding	chr17	41255384	41256364	.
KRTAP9-3	0	0	0	46.8831	0	91.2131	0	46.0321	23.016	-8.46489	2.40055	-3.52623	0.000421517	0.0341091	Down	protein_coding	chr17	41232449	41233454	.
SYT12	140.094	78.2263	491.55	1106.58	2033.01	1140.42	236.623	1426.67	831.646	-2.59138	0.977137	-2.65201	0.00800139	0.216444	Down	protein_coding	chr11	67006778	67050863	.
DDN	25.8542	10.9663	0	33.7834	351.529	18.1418	12.2735	134.485	73.3791	-3.43344	1.66461	-2.06261	0.0391501	0.478353	Down	protein_coding	chr12	48995149	48999375	.
C2CD4D	137.689	120.629	87.0889	1118.3	12813.2	671.752	115.136	4867.76	2491.45	-5.40083	1.21511	-4.44473	8.80008e-06	0.00215665	Down	protein_coding	chr1	151837818	151840557	.
TCHH	110.031	46.0585	235.308	11052.7	6966.13	16033.9	130.466	11350.9	5740.68	-6.44376	0.920833	-6.99775	2.60096e-12	6.37422e-09	Down	protein_coding	chr1	152106317	152115444	.
VARS2	1147.21	1378.1	1339.83	2908.13	12280.1	2582.19	1288.38	5923.46	3605.92	-2.20015	0.927857	-2.37121	0.0177297	0.328026	Down	protein_coding	chr6	30914205	30926459	.
DCXR	2105.61	5146.85	8104.3	12171.7	64564.1	5044.44	5118.92	27260.1	16189.5	-2.41274	1.14559	-2.10611	0.0351945	0.456704	Down	protein_coding	chr17	82035136	82037697	.
VWA7	14.4303	2.92435	0	60.6723	0	197.041	5.78487	85.9043	45.8446	-3.89462	1.90488	-2.04455	0.0408994	0.486229	Down	protein_coding	chr6	31765590	31777328	.
AKAP8L	5391.5	8392.88	6643.88	16198.8	210765	7531.38	6809.42	78165.1	42487.2	-3.52085	1.26416	-2.78514	0.00535053	0.17191	Down	protein_coding	chr19	15380050	15419141	.
SMIM42	0	0	0	0	82.0234	0	0	27.3411	13.6706	-7.6738	3.60263	-2.13005	0.0331671	0.443242	Down	protein_coding	chr1	158127287	158128301	.
UPB1	34.2719	6.57979	43.5445	879.058	2202.91	735.752	28.132	1272.57	650.354	-5.49805	1.01308	-5.42706	5.72895e-08	3.9312e-05	Down	protein_coding	chr22	24495242	24528390	.
TDRD1	0	2.92435	0	24.8205	287.082	25.7009	0.974783	112.534	56.7546	-6.83922	1.78396	-3.83373	0.000126215	0.0139691	Down	protein_coding	chr10	114179270	114232666	.
ENTPD2	468.382	674.062	376.827	1882.91	2279.08	1842.91	506.424	2001.63	1254.03	-1.98222	0.707909	-2.80011	0.00510847	0.170166	Down	protein_coding	chr9	137048107	137054061	.
KRT26	0	0	0	541.224	0	287.246	0	276.157	138.078	-11.0358	2.29255	-4.81377	1.48108e-06	0.000590883	Down	protein_coding	chr17	40766238	40772201	.
SNAPC4	1171.86	1004.51	607.948	2484.12	3333.67	2585.21	928.106	2801	1864.55	-1.59302	0.721365	-2.20834	0.0272204	0.400142	Down	protein_coding	chr9	136375571	136400170	Yes
ZFP14	150.916	165.957	128.121	251.652	2419.69	338.648	148.331	1003.33	575.831	-2.75364	1.08738	-2.53237	0.0113295	0.259144	Down	protein_coding	chr19	36334453	36379201	Yes
SMO	702.272	969.422	881.776	1690.55	2941.12	2253.12	851.157	2294.93	1573.04	-1.43014	0.706754	-2.02354	0.0430175	0.496277	Down	protein_coding	chr7	129188633	129213545	.
PILRB	2700.86	2450.6	1651.34	5938.3	10598.6	3711.52	2267.6	6749.47	4508.54	-1.5731	0.795603	-1.97725	0.0480139	0.522639	Down	protein_coding	chr7	100352176	100367831	.
GSG1L2	0	0	0	0	123.035	0	0	41.0117	20.5058	-8.26472	3.44827	-2.39678	0.01654	0.322499	Down	protein_coding	chr17	9800608	9822079	.
WNT5B	334.301	635.315	759.516	898.363	12754.6	91.7171	576.377	4581.57	2578.98	-2.99013	1.44217	-2.07336	0.0381389	0.4724	Down	protein_coding	chr12	1529891	1647212	.
GDPD1	46.2971	92.117	46.894	136.513	1013.57	133.544	61.7694	427.877	244.823	-2.78296	1.10209	-2.52518	0.011564	0.261407	Down	protein_coding	chr17	59220511	59275970	.
CGB8	13.2277	15.3528	12.5609	109.624	105.459	26.7088	13.7138	80.5971	47.1554	-2.5406	1.00039	-2.53962	0.0110973	0.256825	Down	protein_coding	chr19	49047638	49049111	.
CGB5	15.6328	11.6974	0	114.45	105.459	18.1418	9.11006	79.3501	44.2301	-3.10924	1.49241	-2.08336	0.037218	0.467405	Down	protein_coding	chr19	49043848	49045311	.
CGB7	88.3853	176.923	60.2923	379.202	158.188	759.942	108.534	432.444	270.489	-1.99986	0.961247	-2.08049	0.0374809	0.469897	Down	protein_coding	chr19	49054274	49058860	.
CGB2	7.21513	13.1596	10.0487	45.5042	70.3058	34.2679	10.1411	50.026	30.0836	-2.27514	0.979734	-2.3222	0.0202221	0.347948	Down	protein_coding	chr19	49031890	49033238	.
OSGIN1	288.004	267.578	160.78	535.019	8009	251.97	238.787	2932	1585.39	-3.61674	1.29912	-2.78399	0.00536939	0.17191	Down	protein_coding	chr16	83949067	83966332	.
FOXG1	2.40504	0	0	55.1566	23.4353	0	0.801681	26.1973	13.4995	-4.98932	2.53132	-1.97104	0.0487197	0.526943	Down	protein_coding	chr14	28764329	28770277	Yes
CCDC24	223.068	295.359	224.421	799.771	3087.6	345.703	247.616	1411.02	829.32	-2.50768	1.01588	-2.46847	0.013569	0.287914	Down	protein_coding	chr1	43991599	43996528	.
KRT27	12.6265	0	463.916	7638.5	29.2941	12179.2	158.848	6615.67	3387.26	-5.38056	2.07523	-2.59276	0.00952103	0.240248	Down	protein_coding	chr17	40776808	40782550	.
CACFD1	662.589	779.339	880.938	1522.32	11184.5	931.785	774.289	4546.19	2660.24	-2.55281	1.10954	-2.30077	0.0214044	0.356498	Down	protein_coding	chr9	133459965	133470848	.
RANBP3L	0	0	0	17.9259	0	25.7009	0	14.5423	7.27114	-6.8187	2.86191	-2.38257	0.0171925	0.324121	Down	protein_coding	chr5	36246913	36302114	.
UNKL	470.186	542.467	273.828	261.994	5349.1	880.887	428.827	2163.99	1296.41	-2.33343	1.17377	-1.98798	0.0468136	0.515973	Down	protein_coding	chr16	1363205	1414751	.
GATA6	92.5941	18.2772	36.8453	461.937	52.7293	300.348	49.2389	271.671	160.455	-2.47058	1.11859	-2.20865	0.0271992	0.400142	Down	protein_coding	chr18	22169589	22202528	Yes
CCND1	6888.04	8842.5	8184.69	23030.6	71237.3	15175.6	7971.74	36481.2	22226.5	-2.19407	0.893278	-2.4562	0.0140417	0.292699	Down	protein_coding	chr11	69641156	69654474	.
TNNT2	1271.06	1037.41	781.288	3696.18	14383.4	1710.88	1029.92	6596.82	3813.37	-2.67857	1.00816	-2.65688	0.00788674	0.215785	Down	protein_coding	chr1	201359008	201377764	.
SOX11	0	0	7.53654	76.5298	41.0117	28.2206	2.51218	48.5874	25.5498	-4.30355	1.81399	-2.37242	0.0176722	0.327393	Down	protein_coding	chr2	5692384	5701385	Yes
ASIC3	125.663	81.8818	19.2601	948.004	216.776	680.823	75.6018	615.201	345.401	-3.02659	1.03839	-2.91469	0.0035604	0.136641	Down	protein_coding	chr7	151048292	151052756	.
INSIG1	1238.6	1319.61	915.271	6169.96	10071.3	2378.6	1157.83	6206.62	3682.22	-2.42186	0.850834	-2.84646	0.00442089	0.155203	Down	protein_coding	chr7	155297776	155310235	.
MCCC2	939.169	235.41	236.982	1204.48	6245.5	2079.26	470.521	3176.41	1823.47	-2.75385	1.04576	-2.63334	0.00845498	0.22349	Down	protein_coding	chr5	71586745	71658706	.
ZDHHC1	1140.59	1069.58	1283.72	3038.44	5952.56	1758.25	1164.63	3583.08	2373.86	-1.62033	0.809629	-2.00133	0.0453569	0.509816	Down	protein_coding	chr16	67394152	67416477	.
TNK2	4687.43	5309.16	2061.66	11760.8	13463.6	10660.3	4019.42	11961.6	7990.49	-1.57326	0.763311	-2.0611	0.0392938	0.478353	Down	protein_coding	chr3	195863364	195909802	.
NDUFV1	10093.4	15038.5	13081.8	27388.7	117950	14410.7	12737.9	53249.7	32993.8	-2.06356	1.00827	-2.04663	0.0406941	0.485471	Down	protein_coding	chr11	67605653	67612554	.
HYCC1	102.214	142.562	278.852	692.215	2952.84	270.616	174.543	1305.22	739.884	-2.90015	1.09385	-2.65133	0.00801751	0.216444	Down	protein_coding	chr7	22934211	23014130	.
MISP3	319.269	627.273	580.314	1893.25	5630.32	1081.96	508.952	2868.51	1688.73	-2.49343	0.934571	-2.66799	0.00763056	0.211241	Down	protein_coding	chr19	14072536	14075062	.
TMEM151A	0	0	0	71.7036	0	12.5985	0	28.1007	14.0503	-7.75682	2.61305	-2.9685	0.00299261	0.12327	Down	protein_coding	chr11	66291894	66296664	.
PPFIA3	1724.42	3395.9	1868.23	5632.87	26370.5	5005.64	2329.51	12336.3	7332.93	-2.40447	0.980461	-2.45239	0.0141911	0.294019	Down	protein_coding	chr19	49119544	49151026	.
PDZD4	575.406	401.367	416.185	918.357	15402.8	220.726	464.319	5513.97	2989.14	-3.56925	1.3792	-2.58792	0.00965587	0.242168	Down	protein_coding	chrX	153802166	153830548	.
TRDMT1	151.518	141.831	104.674	204.769	2390.4	285.734	132.674	960.3	546.487	-2.85116	1.13143	-2.51997	0.0117366	0.263537	Down	protein_coding	chr10	17137336	17201672	.
CREB5	563.982	149.873	360.079	604.654	4528.86	525.609	357.978	1886.38	1122.18	-2.39553	1.13521	-2.11021	0.0348406	0.454172	Down	protein_coding	chr7	28299321	28825894	Yes
HGD	0	0	30.1462	424.016	41.0117	219.214	10.0487	228.081	119.065	-4.51376	1.93765	-2.3295	0.0198325	0.343316	Down	protein_coding	chr3	120628172	120682239	.
BACE1	155.727	383.09	339.982	108.934	15625.5	1553.65	292.933	5762.68	3027.81	-4.29765	1.42466	-3.01661	0.0025562	0.111017	Down	protein_coding	chr11	117285232	117316259	.
REX1BD	3020.13	7150.03	8382.31	10073	84179.4	4581.82	6184.16	32944.7	19564.5	-2.41328	1.20442	-2.00369	0.0451037	0.509816	Down	protein_coding	chr19	18588796	18592337	.
PLEKHG4B	73.9551	32.8989	166.641	647.401	164.047	399.12	91.1651	403.523	247.344	-2.1519	1.0023	-2.14697	0.0317957	0.434565	Down	protein_coding	chr5	92168	189972	.
ENSG00000258674	260.947	10.2352	0	1361.68	2437.27	598.177	90.3941	1465.71	778.051	-4.0178	1.73266	-2.31886	0.0204026	0.349042	Down	protein_coding	chr19	19516227	19536076	.
STRIT1	0	0	0	37.9202	0	4.03152	0	13.9839	6.99195	-6.75824	3.00494	-2.24905	0.0245095	0.380852	Down	protein_coding	chr3	155290227	155293683	.
SERTAD4	363.763	505.181	400.274	566.045	4077.73	1458.4	423.073	2034.06	1228.57	-2.26352	0.958662	-2.36113	0.0182194	0.331364	Down	protein_coding	chr1	210232796	210246255	.
FREY1	1.80378	0	0	52.3988	0	29.2285	0.601261	27.2091	13.9052	-5.46142	2.25117	-2.42604	0.0152646	0.305258	Down	protein_coding	chr11	45906534	45907271	.
VSIG8	335.503	768.373	597.062	2593.05	5483.85	2169.46	566.979	3415.45	1991.22	-2.58989	0.825146	-3.1387	0.00169699	0.0853719	Down	protein_coding	chr1	159854316	159862657	.
C15orf62	553.761	1103.21	747.793	1958.75	8137.89	1351.57	801.588	3816.07	2308.83	-2.25009	0.981583	-2.29231	0.0218878	0.360799	Down	protein_coding	chr15	40769980	40772449	.
MRAP	0	0	5.02436	64.1196	0	44.8507	1.67479	36.3234	18.9991	-4.48355	2.26852	-1.97642	0.0481076	0.522995	Down	protein_coding	chr21	32291813	32314784	.
DGAT2L6	19.2403	8.77305	1027.48	8401.04	4440.98	5959.09	351.832	6267.04	3309.43	-4.15514	1.52214	-2.72981	0.00633718	0.19025	Down	protein_coding	chrX	70177483	70205704	.
TNNI2	839.961	1708.55	1151.42	2883.31	12772.2	1221.05	1233.31	5625.52	3429.42	-2.18875	1.06095	-2.06301	0.0391115	0.478353	Down	protein_coding	chr11	1838981	1841680	.
ANKMY1	571.198	643.357	303.974	941.799	3737.92	1055.25	506.176	1911.66	1208.92	-1.91495	0.921585	-2.07789	0.0377198	0.470637	Down	protein_coding	chr2	240479422	240569177	.
APOC1	268.162	258.074	3960.87	20334.9	142404	6324.95	1495.7	56354.7	28925.2	-5.23563	1.44866	-3.61411	0.000301385	0.0273558	Down	protein_coding	chr19	44914247	44919346	.
SLC35G4	0	0	0	0	421.835	0	0	140.612	70.3058	-24.0231	3.25523	-7.37983	1.58486e-13	1.35942e-09	Down	protein_coding	chr18	11609596	11610612	.
BHLHE41	125.062	83.3439	78.715	621.891	140.612	865.265	95.7071	542.589	319.148	-2.50811	0.942638	-2.66073	0.00779712	0.214015	Down	protein_coding	chr12	26120030	26125037	Yes
POU6F1	794.867	364.081	245.356	1438.21	3585.59	1137.9	468.101	2053.9	1261	-2.1317	0.916081	-2.32698	0.0199664	0.344938	Down	protein_coding	chr12	51186936	51218062	Yes
ARID3C	7.21513	5.11761	0	98.5924	0	64.5043	4.11091	54.3656	29.2382	-3.73468	1.81897	-2.05319	0.0400544	0.481413	Down	protein_coding	chr9	34621049	34629066	Yes
TRIM73	105.221	77.4952	31.821	430.221	158.188	206.111	71.5123	264.84	168.176	-1.89353	0.917066	-2.06477	0.0389446	0.477551	Down	protein_coding	chr7	75395063	75410996	.
WFIKKN1	55.9172	193.007	164.967	785.982	4558.16	216.19	137.964	1853.44	995.703	-3.74626	1.21205	-3.09085	0.00199587	0.0943228	Down	protein_coding	chr16	630985	634117	.
KRTAP7-1	0	0	0	58.6039	0	45.8585	0	34.8208	17.4104	-8.06566	2.45923	-3.27975	0.00103901	0.0616752	Down	protein_coding	chr21	30829039	30829759	.
TRIM71	0	0	0	0	93.741	0	0	31.247	15.6235	-7.86854	3.54511	-2.21954	0.0264497	0.395622	Down	protein_coding	chr3	32817997	32897824	.
SEPTIN1	1281.29	1876.7	2136.19	3065.33	32557.4	1040.13	1764.73	12221	6992.84	-2.79154	1.26072	-2.21425	0.0268119	0.397431	Down	protein_coding	chr16	30378135	30382815	.
PCDHB1	0	0	0	0	169.906	0	0	56.6352	28.3176	-8.73424	3.36355	-2.59673	0.00941148	0.238831	Down	protein_coding	chr5	141051374	141059346	.
GNRH2	0	0	0	30.3361	0	20.6615	0	16.9992	8.49961	-7.04106	2.76737	-2.54432	0.0109492	0.255556	Down	protein_coding	chr20	3043622	3045747	.
FAAP100	3310.54	2475.46	1611.98	4122.27	22702.9	4237.13	2466	10354.1	6410.05	-2.06952	0.997402	-2.07491	0.0379946	0.471807	Down	protein_coding	chr17	81539886	81553961	.
IFNLR1	265.757	230.292	133.146	114.45	4511.29	392.065	209.732	1672.6	941.166	-2.99323	1.30359	-2.29615	0.0216675	0.358507	Down	protein_coding	chr1	24154168	24187959	.
LARGE1	236.897	69.4533	60.2923	568.802	2536.87	481.767	122.214	1195.81	659.013	-3.28678	1.07039	-3.07064	0.00213604	0.099037	Down	protein_coding	chr22	33162226	33922841	.
MAP4K2	508.666	230.292	241.169	380.581	5126.46	835.029	326.709	2114.02	1220.37	-2.69192	1.13767	-2.36617	0.0179731	0.330012	Down	protein_coding	chr11	64784918	64803241	Yes
KRTAP5-3	0	0.731087	0	42.0569	0	22.6773	0.243696	21.5781	10.9109	-6.42811	2.36426	-2.71887	0.00655051	0.193415	Down	protein_coding	chr11	1607565	1608463	.
GPD1	109.429	21.9326	508.298	6835.28	5823.66	2629.56	213.22	5096.17	2654.69	-4.57938	1.18175	-3.8751	0.000106583	0.0126098	Down	protein_coding	chr12	50104008	50111313	Yes
NEFM	7.21513	2.92435	0	25.5099	0	130.52	3.37983	52.0101	27.695	-3.94986	1.89952	-2.0794	0.0375806	0.469897	Down	protein_coding	chr8	24913761	24919098	.
GAN	1509.16	2367.26	2366.47	4814.48	13117.9	4562.67	2080.97	7498.35	4789.66	-1.84883	0.828847	-2.2306	0.0257077	0.389977	Down	protein_coding	chr16	81314962	81390809	.
DOP1A	622.906	391.863	325.746	414.364	7229.78	885.423	446.838	2843.19	1645.01	-2.66822	1.17961	-2.26195	0.0237005	0.374041	Down	protein_coding	chr6	83067666	83168471	.
OSGEPL1	161.138	122.823	166.641	182.706	1406.12	279.687	150.201	622.836	386.518	-2.04524	1.02775	-1.99003	0.046588	0.51496	Down	protein_coding	chr2	189746660	189763227	.
SCO1	1490.53	575.366	557.704	1241.71	10299.8	1444.8	874.532	4328.77	2601.65	-2.30638	1.11185	-2.07435	0.0380466	0.471938	Down	protein_coding	chr17	10672474	10697533	.
NRAP	0	0	0	157.886	0	41.827	0	66.5709	33.2855	-8.99177	2.37433	-3.78707	0.000152431	0.0161417	Down	protein_coding	chr10	113588714	113664070	.
SPINT1	3200.51	2150.86	1576.81	1875.32	34485	5172.94	2309.39	13844.4	8076.91	-2.58341	1.16605	-2.21553	0.0267238	0.397268	Down	protein_coding	chr15	40844018	40858207	.
KHK	145.505	527.114	875.914	628.096	9731.49	700.981	516.178	3686.86	2101.52	-2.83563	1.28991	-2.19832	0.0279264	0.404626	Down	protein_coding	chr2	27086772	27100762	.
FAM193B	5285.68	5849.43	2742.46	10598.3	26745.5	9365.22	4625.86	15569.7	10097.8	-1.7507	0.846344	-2.06855	0.0385888	0.475034	Down	protein_coding	chr5	177519789	177554586	.
SCYGR6	0	0	0	8.96295	0	26.7088	0	11.8906	5.94529	-6.53092	3.03164	-2.15425	0.0312207	0.432277	Down	protein_coding	chr2	227724440	227724757	.
STAG3	151.518	89.1926	162.454	361.276	1886.54	264.569	134.388	837.461	485.925	-2.63468	1.03301	-2.55049	0.0107572	0.254594	Down	protein_coding	chr7	100177563	100214381	.
CBLN2	0	0	0	151.681	0	14.1103	0	55.2637	27.6318	-8.72376	2.48935	-3.50444	0.000457575	0.0366129	Down	protein_coding	chr18	72536680	72638517	.
USPL1	563.982	353.846	389.388	712.21	3679.34	921.706	435.739	1771.08	1103.41	-2.02063	0.948232	-2.13095	0.0330935	0.443196	Down	protein_coding	chr13	30617920	30660770	.
NNAT	72.7525	81.8818	19.2601	1439.59	0	356.79	57.9648	598.792	328.379	-3.3705	1.61737	-2.08393	0.0371662	0.46713	Down	protein_coding	chr20	37521206	37523690	.
HBA2	2219.85	1104.67	1896.7	4976.5	9766.64	6955.88	1740.41	7233.01	4486.71	-2.05486	0.7598	-2.70447	0.00684133	0.197914	Down	protein_coding	chr16	172876	173710	.
TCAP	41.487	40.9409	42.7071	632.922	5823.66	182.93	41.7116	2213.17	1127.44	-5.72787	1.25205	-4.57479	4.767e-06	0.00148687	Down	protein_coding	chr17	39665349	39666554	.
OPRPN	0	0	0	181.327	0	29.2285	0	70.1853	35.0926	-9.06701	2.40536	-3.76951	0.000163569	0.0171099	Down	protein_coding	chr4	70397940	70410195	.
SAPCD1	607.875	686.491	267.966	2746.11	1411.97	1157.55	520.777	1771.88	1146.33	-1.76693	0.834885	-2.11638	0.0343127	0.450026	Down	protein_coding	chr6	31762656	31764850	.
HACL1	788.253	554.895	957.141	2773	4669.47	2106.97	766.763	3183.15	1974.96	-2.05274	0.763229	-2.68955	0.0071549	0.203216	Down	protein_coding	chr3	15560699	15601852	.
TTR	2.40504	0	0	14.4786	0	74.0792	0.801681	29.5193	15.1605	-5.17718	2.29669	-2.2542	0.0241838	0.378189	Down	protein_coding	chr18	31557009	31598833	.
DNASE1L2	1195.31	3584.52	3366.32	15641	36629.3	5943.47	2715.38	19404.6	11060	-2.83702	0.98434	-2.88215	0.00394966	0.146659	Down	protein_coding	chr16	2235816	2238711	.
GIT1	2422.48	3730.74	2476.17	3807.87	29926.8	5086.27	2876.46	12940.3	7908.39	-2.16917	1.03876	-2.08824	0.0367765	0.465953	Down	protein_coding	chr17	29573475	29594054	.
DCST2	152.72	163.764	216.885	1885.67	1312.37	1046.18	177.79	1414.74	796.265	-2.99288	0.724182	-4.13277	3.58415e-05	0.00596952	Down	protein_coding	chr1	155018527	155033781	.
SHROOM1	258.542	328.258	530.908	845.964	9954.13	456.066	372.569	3752.05	2062.31	-3.33118	1.24169	-2.68277	0.00730151	0.206355	Down	protein_coding	chr5	132822141	132830659	.
PELI3	381.199	584.139	62.8045	1039.7	4505.43	826.462	342.714	2123.86	1233.29	-2.63001	1.13627	-2.31461	0.0206343	0.34991	Down	protein_coding	chr11	66466327	66477337	.
PELI2	262.751	103.083	244.519	499.167	2794.65	454.05	203.451	1249.29	726.371	-2.6151	1.04374	-2.50551	0.0122276	0.269967	Down	protein_coding	chr14	56117814	56301524	.
KRTAP10-7	0	0	0	99.2819	0	4.03152	0	34.4378	17.2189	-8.04526	2.67985	-3.00213	0.00268094	0.114123	Down	protein_coding	chr21	44600597	44602174	.
MYEOV	120.853	14.6217	55.268	1118.3	0	673.264	63.581	597.188	330.385	-3.23318	1.62187	-1.99348	0.0462087	0.513539	Down	protein_coding	chr11	69294155	69297287	.
KRTAP10-6	0	0	0	23.4416	99.5998	6.55122	0	43.1975	21.5988	-8.32047	2.09614	-3.96942	7.2047e-05	0.00950743	Down	protein_coding	chr21	44591268	44592505	.
SRPK3	262.15	135.251	10.8861	553.634	3292.65	207.119	136.096	1351.14	743.616	-3.30885	1.3568	-2.43871	0.0147398	0.299953	Down	protein_coding	chrX	153776412	153785732	.
UCN2	480.407	252.956	184.227	1594.03	808.516	1139.41	305.863	1180.65	743.257	-1.94962	0.810665	-2.40497	0.016174	0.318491	Down	protein_coding	chr3	48561718	48563781	.
TAC3	0	0	0	47.5726	0	25.7009	0	24.4245	12.2123	-7.55847	2.59568	-2.91194	0.00359189	0.137542	Down	protein_coding	chr12	57010000	57028883	.
CYP4F8	43.2908	85.5372	777.101	11689.8	39892.7	3949.88	301.976	18510.8	9406.37	-5.93799	1.3234	-4.48693	7.22569e-06	0.00193682	Down	protein_coding	chr19	15615218	15630639	.
CHI3L1	2033.46	1805.05	2738.28	10971.3	7675.05	8449.06	2192.27	9031.81	5612.04	-2.04273	0.693133	-2.9471	0.00320771	0.128848	Down	protein_coding	chr1	203178931	203186704	.
WNK2	490.027	475.938	131.471	6600.18	12760.5	3219.17	365.812	7526.61	3946.21	-4.36223	0.95006	-4.59153	4.40015e-06	0.00142294	Down	protein_coding	chr9	93184122	93320572	.
ASB4	0	0	0	11.7208	0	33.26	0	14.9936	7.4968	-6.86216	2.87086	-2.39028	0.0168355	0.323539	Down	protein_coding	chr7	95485901	95540233	.
CIRBP	10079.5	10104.4	7912.53	28243.6	133751	14287.7	9365.47	58760.7	34063.1	-2.64934	1.03164	-2.56809	0.0102261	0.248836	Down	protein_coding	chr19	1259384	1274810	.
SLC16A13	75.1576	179.116	108.861	204.769	2613.03	508.979	121.045	1108.93	614.986	-3.19227	1.11829	-2.85461	0.00430893	0.153679	Down	protein_coding	chr17	7036015	7040117	.
FABP1	0	0	0	44.8147	0	2.01576	0	15.6102	7.80508	-6.91368	3.01815	-2.2907	0.0219809	0.360799	Down	protein_coding	chr2	88122982	88128062	.
MNX1	0	0	0	28.2678	0	18.1418	0	15.4699	7.73493	-6.90629	2.8248	-2.44488	0.01449	0.298053	Down	protein_coding	chr7	156994051	157010663	Yes
CAMTA2	1201.92	342.149	803.061	511.577	6345.1	3876.81	782.376	3577.83	2180.1	-2.19246	1.08866	-2.01391	0.0440194	0.501801	Down	protein_coding	chr17	4967997	4987675	.
PLIN1	125.663	3.65544	16.7479	3006.72	23.4353	143.119	48.6889	1057.76	553.224	-4.44101	1.67377	-2.6533	0.00797101	0.216444	Down	protein_coding	chr15	89664367	89679427	.
HPN	8.41765	4.38652	0	244.757	0	158.237	4.26806	134.332	69.2998	-4.97342	1.79994	-2.7631	0.00572561	0.178952	Down	protein_coding	chr19	35040506	35066573	.
PLA2R1	1102.11	952.607	620.509	2784.03	20904.2	1953.78	891.742	8547.35	4719.55	-3.26024	1.10697	-2.94519	0.00322753	0.129063	Down	protein_coding	chr2	159932006	160062615	.
CROCC	2597.45	2739.38	1083.59	5060.62	6971.99	7339.89	2140.14	6457.5	4298.82	-1.59316	0.774959	-2.0558	0.0398021	0.481188	Down	protein_coding	chr1	16921931	16972964	.
KRTAP4-7	0	3.65544	0	72.393	0	90.2053	1.21848	54.1994	27.709	-5.49338	2.14789	-2.55757	0.0105406	0.252547	Down	protein_coding	chr17	41084150	41085144	.
HAVCR1	0	1.46217	0	0	210.917	0	0.487391	70.3058	35.3966	-7.1641	3.00829	-2.38145	0.0172446	0.324121	Down	protein_coding	chr5	157026742	157069396	.
PSD3	407.053	160.108	184.227	163.401	4974.13	399.12	250.463	1845.55	1048.01	-2.87929	1.29951	-2.21566	0.0267145	0.397268	Down	protein_coding	chr8	18527303	19084730	.
SLC25A1	3561.87	5986.14	5125.69	10655.6	44585.6	6752.29	4891.23	20664.5	12777.9	-2.07868	0.981928	-2.11693	0.0342657	0.449753	Down	protein_coding	chr22	19175581	19178736	.
TRIM52	518.888	392.594	452.193	826.66	3855.1	856.698	454.558	1846.15	1150.36	-2.0196	0.938802	-2.15125	0.0314566	0.432733	Down	protein_coding	chr5	181254077	181261150	.
KAT2A	3380.29	2928.74	2700.59	7399.95	7511	7709.27	3003.21	7540.07	5271.64	-1.32806	0.657173	-2.02087	0.043293	0.498073	Down	protein_coding	chr17	42113111	42121367	.
TDRD12	2.40504	0	11.7235	84.1138	117.176	50.8979	4.70952	84.0627	44.3861	-4.16421	1.4209	-2.93069	0.00338212	0.132467	Down	protein_coding	chr19	32719753	32829580	.
USP40	137.689	52.6383	47.7314	2045.62	4915.55	174.363	79.3528	2378.51	1228.93	-4.90371	1.2011	-4.08268	4.45193e-05	0.006819	Down	protein_coding	chr2	233475526	233566782	.
SLC52A1	168.353	1429.28	546.818	3214.94	6104.88	1822.25	714.816	3714.02	2214.42	-2.37683	1.04068	-2.28392	0.0223764	0.364237	Down	protein_coding	chr17	5032600	5052009	.
HMGCS2	159.334	4.38652	80.3898	2340.02	0	878.871	81.3701	1072.96	577.167	-3.72161	1.78588	-2.0839	0.0371689	0.46713	Down	protein_coding	chr1	119748002	119768905	.
KRTAP13-1	0	0	0	5.51566	0	32.2522	0	12.5893	6.29464	-6.61165	3.03835	-2.17606	0.0295504	0.414842	Down	protein_coding	chr21	30396031	30396822	.
KRTAP13-2	4.81009	0	0	73.772	0	69.0398	1.60336	47.6039	24.6036	-4.87822	2.17839	-2.23938	0.0251315	0.386317	Down	protein_coding	chr21	30371390	30372271	.
ZNF726	53.5122	97.9657	70.3411	292.33	2202.91	215.182	73.9397	903.475	488.708	-3.60676	1.11626	-3.2311	0.00123315	0.0689077	Down	protein_coding	chr19	23914876	23945159	Yes
FXYD6	958.409	394.056	745.28	3225.97	6936.84	2339.29	699.249	4167.37	2433.31	-2.57442	0.851929	-3.02187	0.00251215	0.109659	Down	protein_coding	chr11	117836976	117877486	.
MAFK	3504.15	1005.98	902.71	2664.06	22187.3	2576.14	1804.28	9142.51	5473.39	-2.34071	1.17035	-2.00001	0.0454991	0.510155	Down	protein_coding	chr7	1530702	1543043	Yes
FBP1	295.219	528.576	469.778	1930.48	7177.05	951.943	431.191	3353.16	1892.17	-2.95798	0.996837	-2.96737	0.0030036	0.12327	Down	protein_coding	chr9	94603133	94640249	.
FBP2	0	0	33.4957	222.005	29.2941	346.207	11.1652	199.169	105.167	-4.16603	1.97284	-2.11169	0.0347127	0.452848	Down	protein_coding	chr9	94558720	94593824	.
PLIN4	439.522	468.627	369.291	23462.2	26382.2	6386.94	425.813	18743.8	9584.81	-5.45989	0.852714	-6.40296	1.52397e-10	2.17864e-07	Down	protein_coding	chr19	4502192	4518486	.
PLIN5	87.7841	1093.71	737.744	10818.3	19486.4	5924.82	639.745	12076.5	6358.13	-4.23851	1.08469	-3.90758	9.32236e-05	0.0114232	Down	protein_coding	chr19	4522531	4535224	.
RNF24	476.198	39.4787	1066.84	586.039	12643.3	1785.96	527.506	5005.11	2766.31	-3.24566	1.39996	-2.3184	0.0204278	0.349042	Down	protein_coding	chr20	3927309	4015558	.
RBP1	1622.8	1621.55	4068.9	6517.44	25403.8	6884.83	2437.75	12935.4	7686.56	-2.40744	0.953864	-2.52388	0.0116068	0.261733	Down	protein_coding	chr3	139517434	139539829	.
RBP4	121.455	17.5461	22.6096	2921.23	0	120.946	53.8701	1014.06	533.965	-4.23454	1.82557	-2.31957	0.020364	0.348995	Down	protein_coding	chr10	93591687	93601744	.
WFDC2	176.771	1101.75	185.901	2550.3	8700.34	522.586	488.14	3924.41	2206.27	-3.0064	1.24857	-2.40788	0.0160454	0.317119	Down	protein_coding	chr20	45469753	45481532	.
FOXH1	0	3.65544	0	71.7036	0	60.9767	1.21848	44.2268	22.7226	-5.20241	2.18087	-2.38547	0.0170573	0.324121	Down	protein_coding	chr8	144473412	144475849	Yes
TMPRSS6	48.1009	20.4704	20.0974	134.444	5899.83	733.737	29.5562	2256	1142.78	-6.25115	1.30849	-4.77738	1.77594e-06	0.000662309	Down	protein_coding	chr22	37065436	37109713	.
PEDS1-UBE2V1	0	0	0	0	70.3058	0	0	23.4353	11.7176	-7.44883	3.67858	-2.02492	0.0428756	0.495975	Down	protein_coding	chr20	50081124	50153637	.
CAMK2B	56.5185	208.36	79.5524	512.956	972.563	490.334	114.81	658.618	386.714	-2.51726	0.897637	-2.80432	0.00504222	0.168944	Down	protein_coding	chr7	44217150	44334577	.
DISP3	0	0	0	11.0313	0	23.1812	0	11.4042	5.70209	-6.47142	3.04547	-2.12494	0.0335919	0.44459	Down	protein_coding	chr1	11479155	11537551	.
CYP2W1	67.9425	36.5544	69.5037	1412.01	158.188	1169.64	58.0002	913.281	485.64	-3.97996	1.01784	-3.91022	9.2213e-05	0.0113807	Down	protein_coding	chr7	983181	989640	.
GRM6	10.2214	0	17.5853	304.74	0	81.6383	9.2689	128.793	69.0309	-3.80545	1.8952	-2.00794	0.0446499	0.506258	Down	protein_coding	chr5	178978327	178996206	.
NR1H3	721.513	512.492	1394.26	3956.11	4593.31	1794.03	876.088	3447.81	2161.95	-1.97613	0.845433	-2.33742	0.0194175	0.34009	Down	protein_coding	chr11	47248300	47269033	Yes
PPARA	438.92	351.653	700.898	765.298	4751.5	1180.73	497.157	2232.51	1364.83	-2.16514	0.985816	-2.1963	0.0280708	0.40569	Down	protein_coding	chr22	46150521	46243755	Yes
ENSG00000289281	0	0	0	0	41.0117	13.1024	0	18.038	9.01902	-7.06354	2.98741	-2.36444	0.0180573	0.330248	Down	protein_coding	chr16	3004132	3004859	.
ACO1	1284.89	723.776	1045.9	2323.47	6099.03	1715.92	1018.19	3379.47	2198.83	-1.72962	0.859088	-2.01332	0.0440812	0.501801	Down	protein_coding	chr9	32384603	32454769	Yes
ACTBL2	0	0	0	36.5412	0	10.5827	0	15.708	7.854	-6.92661	2.85377	-2.42718	0.0152167	0.304976	Down	protein_coding	chr5	57480018	57482811	.
KRTAP5-7	0	0	0	211.663	0	71.0555	0	94.2397	47.1198	-9.49036	2.32382	-4.08396	4.4275e-05	0.006819	Down	protein_coding	chr11	71527267	71528669	.
LPIN1	675.216	555.626	849.955	2475.84	3333.67	2353.9	693.599	2721.14	1707.37	-1.97149	0.69653	-2.83044	0.00464841	0.159487	Down	protein_coding	chr2	11677595	11827409	.
EFR3B	124.461	25.5881	31.821	225.453	456.988	147.15	60.6233	276.53	168.577	-2.17956	1.02481	-2.12679	0.0334374	0.444093	Down	protein_coding	chr2	25042076	25159135	.
KLHDC7B	213.448	221.519	124.772	348.176	3480.14	1705.84	186.58	1844.72	1015.65	-3.30372	1.01332	-3.26029	0.001113	0.0649438	Down	protein_coding	chr22	50545899	50551023	.
DHTKD1	327.086	559.282	324.071	401.264	5360.81	652.602	403.48	2138.23	1270.85	-2.40397	1.14835	-2.09341	0.0363125	0.462673	Down	protein_coding	chr10	12068954	12123221	.
DHRS2	12.0252	5.8487	24.2844	1365.13	0	879.375	14.0528	748.167	381.11	-5.73798	1.60441	-3.57637	0.000348399	0.0306502	Down	protein_coding	chr14	23630115	23645639	.
HNF1A	0	0	0	0	82.0234	4.03152	0	28.685	14.3425	-7.73297	2.91206	-2.6555	0.00791909	0.215996	Down	protein_coding	chr12	120978543	121002512	Yes
LRG1	430.503	2718.18	1467.95	3688.6	13996.7	4451.81	1538.88	7379.04	4458.96	-2.26118	1.02683	-2.2021	0.0276586	0.402445	Down	protein_coding	chr19	4536402	4540036	.
GARIN5B	0	0	0	11.7208	0	23.1812	0	11.634	5.817	-6.49994	3.02786	-2.14671	0.0318166	0.434565	Down	protein_coding	chr19	55354908	55363260	.
SLC46A2	1167.05	953.338	780.451	1814.65	7768.79	1525.43	966.945	3702.96	2334.95	-1.93596	0.946121	-2.04621	0.0407357	0.48563	Down	protein_coding	chr9	112878920	112890876	.
NKPD1	1286.1	1459.25	1045.9	2371.04	7469.99	2674.41	1263.75	4171.81	2717.78	-1.72198	0.833006	-2.06719	0.0387158	0.475426	Down	protein_coding	chr19	45149744	45160982	.
KNG1	0	0	0	30.3361	0	8.06304	0	12.7997	6.39986	-6.63383	2.99208	-2.21713	0.0266144	0.397017	Down	protein_coding	chr3	186717348	186744410	.
FOXN4	0	0	0	48.262	0	4.03152	0	17.4312	8.71559	-7.07267	2.89611	-2.44213	0.0146009	0.299614	Down	protein_coding	chr12	109277978	109309284	Yes
ADCK5	762.398	1419.77	1178.21	3043.95	8969.84	1913.46	1120.13	4642.42	2881.27	-2.05039	0.910709	-2.25142	0.024359	0.379557	Down	protein_coding	chr8	144374047	144393242	.
NAT8L	48.1009	82.6129	19.2601	642.574	7903.54	244.915	49.9913	2930.34	1490.17	-5.87162	1.33089	-4.4118	1.02516e-05	0.0024426	Down	protein_coding	chr4	2059327	2069089	.
NUP210	714.899	1269.9	299.787	1282.39	5987.71	1757.74	761.528	3009.28	1885.4	-1.98125	1.00548	-1.97046	0.0487854	0.526943	Down	protein_coding	chr3	13316235	13420322	.
PRAMEF12	0	0	0	5.51566	0	42.331	0	15.9489	7.97444	-6.94902	2.90793	-2.38968	0.0168629	0.323539	Down	protein_coding	chr1	12773738	12777906	.
EME2	2813.9	3617.42	412.835	8719.57	49348.8	6190.4	2281.38	21419.6	11850.5	-3.23076	1.18602	-2.72403	0.0064491	0.192016	Down	protein_coding	chr16	1772810	1781702	.
GPX4	10373.5	10540.1	22185.1	41571.5	96699.7	18153.4	14366.2	52141.6	33253.9	-1.85968	0.935956	-1.98693	0.0469297	0.516189	Down	protein_coding	chr19	1103982	1106788	.
ZMYND10	66.1387	70.1844	73.6906	585.349	93.741	248.442	70.0046	309.178	189.591	-2.15149	0.947054	-2.27177	0.0231005	0.369329	Down	protein_coding	chr3	50341112	50345732	.
AKNA	588.033	165.957	108.024	157.196	5530.72	926.242	287.338	2204.72	1246.03	-2.93811	1.31738	-2.23027	0.0257293	0.389977	Down	protein_coding	chr9	114334156	114394405	.
ATP6V1FNB	104.018	12.4285	79.5524	230.279	849.528	233.828	65.333	437.878	251.606	-2.7379	1.09803	-2.49346	0.0126503	0.274357	Down	protein_coding	chr7	128866330	128872047	.
FAM234B	345.725	370.661	411.16	1059.01	3433.27	734.745	375.849	1742.34	1059.09	-2.21042	0.900752	-2.45397	0.0141289	0.293428	Down	protein_coding	chr12	13044381	13142521	.
KRTAP4-9	0	0	0	44.1253	0	81.1343	0	41.7532	20.8766	-8.32542	2.42066	-3.43932	0.000583181	0.0437117	Down	protein_coding	chr17	41105389	41106488	.
KRTAP4-1	0	0	0	19.9943	0	41.3231	0	20.4391	10.2196	-7.30484	2.6821	-2.72355	0.00645837	0.192016	Down	protein_coding	chr17	41184100	41184911	.
KRTAP4-3	0	0	0	5.51566	0	44.8507	0	16.7888	8.39439	-7.02221	2.88343	-2.43537	0.0148766	0.301306	Down	protein_coding	chr17	41167231	41168221	.
KRTAP4-5	0	0	0	11.0313	0	20.1576	0	10.3963	5.19815	-6.33923	3.113	-2.03637	0.0417128	0.48979	Down	protein_coding	chr17	41148924	41149825	.
KRTAP4-4	0	0	0	38.6096	0	14.1103	0	17.5733	8.78666	-7.08743	2.77464	-2.55436	0.0106384	0.253903	Down	protein_coding	chr17	41159649	41160748	.
KRTAP4-6	0	0	0	47.5726	0	52.9137	0	33.4954	16.7477	-8.01044	2.46899	-3.24442	0.00117689	0.0672983	Down	protein_coding	chr17	41139433	41140544	.
KRTAP12-1	0	0	0	487.446	0	121.953	0	203.133	101.567	-10.5937	2.32216	-4.56199	5.06702e-06	0.00152602	Down	protein_coding	chr21	44681576	44682163	.
KRTAP12-2	0	0	0	315.082	0	94.7407	0	136.608	68.3038	-10.0233	2.31303	-4.33342	1.4681e-05	0.00316089	Down	protein_coding	chr21	44666189	44666927	.
KRT81	48.1009	9.50413	98.8124	1289.98	0	655.626	52.1391	648.534	350.336	-3.63917	1.64979	-2.20584	0.0273952	0.40081	Down	protein_coding	chr12	52285913	52291534	.
KRT83	0	0	6.69915	564.666	0	444.475	2.23305	336.38	169.307	-7.25865	2.15372	-3.37029	0.000750904	0.050172	Down	protein_coding	chr12	52314301	52321398	.
KRT85	24.0504	3.65544	40.1949	1944.27	1265.5	2721.78	22.6336	1977.18	999.909	-6.45147	1.02978	-6.26488	3.73122e-10	4.57208e-07	Down	protein_coding	chr12	52360006	52367481	.
KRT86	7.81639	0	10.0487	578.455	0	559.373	5.95504	379.276	192.616	-5.99671	1.8527	-3.23675	0.00120899	0.0684498	Down	protein_coding	chr12	52249300	52309163	.
DPP6	30.6643	61.4113	43.5445	306.119	228.494	199.56	45.2067	244.724	144.966	-2.43878	0.788525	-3.09283	0.00198258	0.0939534	Down	protein_coding	chr7	153748133	154894285	.
ENSG00000267952	0	0	0	0	29.2941	192.001	0	73.7651	36.8825	-9.13367	2.61632	-3.49104	0.000481145	0.0371803	Down	protein_coding	chr19	7507082	7519526	.
ZNF786	248.321	49.7139	74.528	501.925	4523	830.493	124.188	1951.81	1038	-3.97175	1.15927	-3.42609	0.000612341	0.0453776	Down	protein_coding	chr7	149069641	149090782	Yes
ZNF785	356.548	411.602	301.462	882.506	5964.27	777.579	356.537	2541.45	1448.99	-2.8318	1.04831	-2.70129	0.00690718	0.198813	Down	protein_coding	chr16	30578361	30585769	Yes
KRTAP17-1	0	0	0	484.689	0	258.017	0	247.569	123.784	-10.8785	2.28886	-4.75281	2.00605e-06	0.00073221	Down	protein_coding	chr17	41314912	41315710	.
BRAT1	3039.37	3416.37	3584.88	7790.18	38568.6	5485.39	3346.88	17281.4	10314.1	-2.36807	0.995607	-2.37852	0.0173822	0.324121	Down	protein_coding	chr7	2537810	2555524	.
SH3D21	5904.98	8069.01	3414.89	15384.6	20388.7	15232.1	5796.29	17001.8	11399	-1.55239	0.747162	-2.07772	0.037735	0.470637	Down	protein_coding	chr1	36306368	36324977	.
ACRBP	36.0756	61.4113	94.6255	158.575	2847.38	44.8507	64.0375	1016.94	540.487	-3.98655	1.40468	-2.83805	0.00453899	0.157306	Down	protein_coding	chr12	6638075	6647433	.
C16orf96	0	0	0	26.8888	0	33.764	0	20.2176	10.1088	-7.28929	2.6723	-2.72773	0.00637726	0.190928	Down	protein_coding	chr16	4556340	4600758	.
SLC26A1	9.62017	0	7.53654	112.382	0	221.23	5.7189	111.204	58.4613	-4.28905	1.82897	-2.34507	0.0190237	0.33854	Down	protein_coding	chr4	979073	993440	.
SLC26A3	0	0	0	34.4729	0	34.2679	0	22.9136	11.4568	-7.46795	2.61172	-2.8594	0.00424444	0.152011	Down	protein_coding	chr7	107765469	107803225	.
GET4	4926.73	8504.01	5992.39	14056.7	65917.5	8460.15	6474.38	29478.1	17976.2	-2.18668	1.01692	-2.1503	0.0315311	0.432733	Down	protein_coding	chr7	876554	896436	.
BCAN	46.2971	222.982	29.3088	2333.81	328.094	1163.09	99.5292	1275	687.265	-3.68071	1.15017	-3.20014	0.00137361	0.0731807	Down	protein_coding	chr1	156641390	156659528	.
BCAM	7705.16	5316.47	4593.94	20858.2	16738.6	12090	5871.85	16562.3	11217.1	-1.49599	0.721955	-2.07213	0.038253	0.47318	Down	protein_coding	chr19	44809071	44821421	.
ELOVL6	322.276	699.65	275.503	869.406	4130.46	1110.68	432.476	2036.85	1234.66	-2.23376	0.973081	-2.29556	0.0217013	0.358656	Down	protein_coding	chr4	110045846	110199199	.
ELOVL3	99.208	14.6217	1642.97	10568	3480.14	9310.29	585.599	7786.14	4185.87	-3.73319	1.44681	-2.58029	0.00987175	0.243319	Down	protein_coding	chr10	102226299	102229589	.
CFAP92	67.3412	111.125	106.349	108.245	2074.02	211.151	94.9385	797.805	446.372	-3.06639	1.21246	-2.52907	0.0114365	0.260833	Down	protein_coding	chr3	128909866	128994115	.
DUSP4	759.993	380.896	478.989	1045.91	3011.43	1299.16	539.96	1785.5	1162.73	-1.72336	0.836947	-2.05911	0.039484	0.478353	Down	protein_coding	chr8	29333064	29350684	.
RHOXF2	0	2.92435	16.7479	51.0199	205.058	14.1103	6.55741	90.0629	48.3101	-3.77168	1.6538	-2.28061	0.0225714	0.36491	Down	protein_coding	chrX	120158613	120165630	Yes
NMRK2	0	0	0	20.6837	52.7293	0	0	24.471	12.2355	-7.51164	2.86701	-2.62003	0.00879231	0.229927	Down	protein_coding	chr19	3933069	3942416	.
CAPN13	0	0	11.7235	286.814	0	105.323	3.90784	130.713	67.3102	-5.08061	2.24162	-2.26649	0.0234215	0.371414	Down	protein_coding	chr2	30722771	30807446	.
LEP	6.61387	2.92435	30.9836	948.694	2150.18	0	13.5073	1032.96	523.233	-6.25858	1.90582	-3.28392	0.00102373	0.0611917	Down	protein_coding	chr7	128241278	128257629	.
CERS4	3118.74	8044.88	9851.1	23016.2	138040	9707.9	7004.91	56921.2	31963.1	-3.02246	1.15445	-2.61809	0.0088423	0.230531	Down	protein_coding	chr19	8206736	8262421	Yes
TONSL	424.49	1601.81	479.827	2031.14	13779.9	1795.54	835.376	5868.87	3352.12	-2.81196	1.13505	-2.47738	0.013235	0.282396	Down	protein_coding	chr8	144428775	144444440	.
CNDP1	4.20882	0	0	87.5611	0	72.5674	1.40294	53.3762	27.3895	-5.23011	2.1464	-2.43669	0.0148225	0.300923	Down	protein_coding	chr18	74534500	74587212	.
ZSCAN5A	134.081	140.369	153.243	123.413	1880.68	265.072	142.564	756.388	449.476	-2.40228	1.14387	-2.10014	0.0357168	0.459981	Down	protein_coding	chr19	56219670	56368383	Yes
TVP23C-CDRT4	407.655	300.477	263.779	517.783	4353.1	904.068	323.97	1924.98	1124.48	-2.56863	1.02988	-2.49412	0.0126269	0.274243	Down	protein_coding	chr17	15436021	15563561	.
PLA2G10	0.601261	0	0	11.7208	0	21.1655	0.20042	10.9621	5.58125	-5.46696	2.65987	-2.05535	0.0398448	0.481365	Down	protein_coding	chr16	14672548	14694308	.
QRICH2	71.55	131.596	146.544	638.438	292.941	432.381	116.563	454.586	285.575	-1.96824	0.802841	-2.45159	0.0142225	0.294314	Down	protein_coding	chr17	76274049	76308276	.
TNRC6C	610.881	154.259	586.176	1989.77	3714.49	942.368	450.439	2215.54	1332.99	-2.29705	0.958898	-2.39551	0.0165974	0.322795	Down	protein_coding	chr17	77958703	78108822	.
KMT2D	392.623	407.947	518.347	2971.56	7540.29	4430.64	439.639	4980.83	2710.24	-3.50146	0.763208	-4.58782	4.47908e-06	0.00142294	Down	protein_coding	chr12	49018975	49060794	.
PDE6A	0	21.9326	3.34957	755.645	8870.24	197.041	8.4274	3274.31	1641.37	-8.60298	1.71872	-5.00546	5.57295e-07	0.000258389	Down	protein_coding	chr5	149857953	149944793	.
ZNF500	672.209	1024.98	482.339	1618.16	14922.4	958.998	726.511	5833.18	3279.85	-3.00452	1.1803	-2.54555	0.0109105	0.255	Down	protein_coding	chr16	4748239	4767624	Yes
ANO9	4066.93	8898.79	2924.18	19680.6	65958.5	14613.8	5296.63	33417.6	19357.1	-2.65734	0.968719	-2.74315	0.00608529	0.185748	Down	protein_coding	chr11	417938	442011	.
FAM167A	301.833	386.745	450.518	1574.03	1206.92	2414.88	379.699	1731.94	1055.82	-2.19077	0.736996	-2.97257	0.0029532	0.122863	Down	protein_coding	chr8	11421476	11475908	.
CADM2	43.2908	12.4285	0	131.686	2238.07	36.7876	18.5731	802.18	410.377	-5.42691	1.76898	-3.06783	0.00215622	0.0997035	Down	protein_coding	chr3	84958989	86074429	.
KRTAP5-8	9.01891	0.731087	0	174.433	0	23.1812	3.25	65.8713	34.5607	-4.33753	2.02021	-2.14707	0.0317875	0.434565	Down	protein_coding	chr11	71538025	71539209	.
SLC35C2	1217.55	702.575	763.703	4137.43	2712.63	1546.09	894.61	2798.72	1846.66	-1.64538	0.793551	-2.07345	0.0381307	0.4724	Down	protein_coding	chr20	46345980	46364458	.
MEGF6	3382.09	1099.56	976.401	4420.11	31836.8	7736.99	1819.35	14664.6	8241.99	-3.01054	1.07119	-2.81046	0.00494712	0.16711	Down	protein_coding	chr1	3487951	3611508	.
GARIN1A	67.9425	140.369	20.9348	162.023	1265.5	167.308	76.4153	531.611	304.013	-2.79163	1.19576	-2.33461	0.0195637	0.341	Down	protein_coding	chr7	128672281	128687877	.
COL20A1	0	0	0	50.3304	0	11.0867	0	20.4724	10.2362	-7.30459	2.72868	-2.67697	0.00742921	0.207909	Down	protein_coding	chr20	63293186	63334851	.
SLC6A3	0	0	0	35.8518	0	22.1734	0	19.3417	9.67086	-7.22535	2.70016	-2.6759	0.00745292	0.208233	Down	protein_coding	chr5	1392794	1445440	.
SLC6A9	1391.92	1952	928.67	2504.8	8137.89	3605.19	1424.2	4749.29	3086.74	-1.73681	0.849376	-2.04481	0.0408739	0.486229	Down	protein_coding	chr1	43991500	44031462	.
GPR35	87.7841	111.125	197.625	479.862	2618.89	464.129	132.178	1187.63	659.903	-3.16456	1.02184	-3.09692	0.00195543	0.0931818	Down	protein_coding	chr2	240605430	240633159	.
AQP4	0	0	0	39.9885	0	4.53546	0	14.8413	7.42067	-6.84345	2.96136	-2.31092	0.0208375	0.3518	Down	protein_coding	chr18	26852043	26865752	.
ANKRD46	56.5185	69.4533	71.1785	309.566	1148.33	379.467	65.7167	612.454	339.085	-3.2141	0.880205	-3.65154	0.000260675	0.0251229	Down	protein_coding	chr8	100509752	100559784	.
RNF215	340.314	279.275	463.079	641.885	4435.12	523.09	360.889	1866.7	1113.79	-2.36865	1.07088	-2.21188	0.0269749	0.398927	Down	protein_coding	chr22	30374324	30421771	.
RNF217	866.417	344.342	321.559	976.961	3392.25	1100.61	510.773	1823.27	1167.02	-1.83368	0.934635	-1.96192	0.0497714	0.53198	Down	protein_coding	chr6	124962437	125092633	.
CEP164	1402.14	1473.14	817.296	2832.98	6608.74	2404.8	1230.86	3948.84	2589.85	-1.68082	0.820336	-2.04894	0.0404675	0.484015	Down	protein_coding	chr11	117314557	117413266	.
CC2D1A	4084.96	5410.78	1688.19	8203.17	24390.2	6940.26	3727.98	13177.9	8452.93	-1.82137	0.928133	-1.9624	0.0497157	0.531716	Down	protein_coding	chr19	13906201	13930879	.
CCER2	283.194	92.117	242.007	1947.72	18431.8	599.185	205.773	6992.91	3599.34	-5.08619	1.28039	-3.97239	7.11566e-05	0.00946272	Down	protein_coding	chr19	38908980	38912186	.
EPHB6	7824.81	11774.2	9899.67	36303.4	243334	29459.8	9832.88	103032	56432.7	-3.38929	1.05498	-3.21267	0.00131507	0.0707213	Down	protein_coding	chr7	142855061	142871094	.
BTNL9	510.47	173.999	205.999	974.203	3216.49	1183.76	296.823	1791.48	1044.15	-2.59133	0.926221	-2.79774	0.00514608	0.170402	Down	protein_coding	chr5	181040225	181061521	.
NXPH4	1570.49	2098.95	1493.07	3676.19	10094.7	3193.47	1720.84	5654.8	3687.82	-1.71565	0.833134	-2.05928	0.0394679	0.478353	Down	protein_coding	chr12	57216794	57226449	.
SETD6	588.634	549.047	420.372	686.7	6602.88	1100.61	519.351	2796.73	1658.04	-2.4274	1.06385	-2.2817	0.0225069	0.36491	Down	protein_coding	chr16	58515479	58523842	.
FGF22	381.801	367.006	85.4142	4147.09	15074.7	1243.22	278.073	6821.68	3549.88	-4.61586	1.13866	-4.05378	5.03973e-05	0.00751797	Down	protein_coding	chr19	639879	644373	.
PRB1	1.80378	0	0	46.1937	0	11.5906	0.601261	19.2614	9.93134	-4.97478	2.41064	-2.06368	0.0390483	0.478353	Down	protein_coding	chr12	11351823	11355591	.
POMC	274.776	468.627	237.82	987.303	10967.7	384.002	327.074	4113	2220.04	-3.65158	1.26428	-2.88828	0.00387354	0.144592	Down	protein_coding	chr2	25160853	25168903	.
KIAA1755	199.017	154.99	118.91	386.786	1119.03	223.749	157.639	576.523	367.081	-1.86371	0.925686	-2.01333	0.0440804	0.501801	Down	protein_coding	chr20	38210503	38260772	.
KRTAP16-1	0	0	0	29.6467	0	140.599	0	56.7486	28.3743	-8.76373	2.41553	-3.62807	0.000285545	0.0266907	Down	protein_coding	chr17	41307700	41309309	.
ZCCHC8	168.954	84.8061	46.0567	253.031	2636.47	1216.51	99.939	1368.67	734.304	-3.77271	1.07934	-3.4954	0.000473348	0.0371803	Down	protein_coding	chr12	122471600	122500932	.
CHADL	146.106	347.998	440.469	1151.39	4763.22	631.941	311.524	2182.18	1246.85	-2.80682	1.04619	-2.6829	0.00729872	0.206355	Down	protein_coding	chr22	41229510	41240931	.
PMVK	4915.31	8922.92	12127.1	24581.9	64728.2	10496.1	8655.12	33268.7	20961.9	-1.94243	0.962936	-2.0172	0.043675	0.499759	Down	protein_coding	chr1	154924740	154936719	.
LCMT2	407.655	163.764	211.023	261.994	4581.59	536.696	260.814	1793.43	1027.12	-2.77934	1.20178	-2.31269	0.0207395	0.350875	Down	protein_coding	chr15	43323649	43330582	.
GRK7	4.81009	0	0	24.131	76.1646	25.7009	1.60336	41.9988	21.8011	-4.64385	1.76724	-2.62774	0.00859549	0.226506	Down	protein_coding	chr3	141763408	141819352	.
CAPN8	28.8605	91.3859	145.706	1069.35	146.47	909.108	88.651	708.309	398.48	-3.00255	1.07469	-2.79387	0.0052081	0.17173	Down	protein_coding	chr1	223538008	223665723	.
PNLDC1	4.20882	3.65544	170.828	2574.43	0	1216.51	59.5642	1263.65	661.606	-4.40864	1.94012	-2.27236	0.0230649	0.369329	Down	protein_coding	chr6	159800249	159820704	.
TBR1	0	0	0	0	76.1646	0	0	25.3882	12.6941	-7.56567	3.63785	-2.07971	0.0375526	0.469897	Down	protein_coding	chr2	161416297	161425870	Yes
LYG2	9.01891	0	17.5853	274.404	0	95.2447	8.86806	123.216	66.0422	-3.80636	1.8825	-2.02197	0.0431794	0.497374	Down	protein_coding	chr2	99242246	99255666	.
POMGNT1	1851.88	1481.91	1689.86	3597.59	14846.2	2290.91	1674.55	6911.58	4293.07	-2.0446	0.967561	-2.11315	0.0345879	0.452252	Down	protein_coding	chr1	46188683	46220305	.
RSKR	198.416	398.443	40.1949	646.022	4739.78	372.412	212.351	1919.4	1065.88	-3.17428	1.26405	-2.51121	0.0120319	0.267849	Down	protein_coding	chr17	28607963	28614185	.
BTN3A2	332.497	1032.3	1192.45	1372.71	24126.6	299.34	852.414	8599.55	4725.98	-3.3343	1.4309	-2.33021	0.0197952	0.343017	Down	protein_coding	chr6	26365159	26378320	.
TST	1568.69	4110.9	3752.36	7628.16	42745.9	3331.04	3143.98	17901.7	10522.8	-2.50922	1.12527	-2.22987	0.025756	0.389977	Down	protein_coding	chr22	37010859	37020183	.
CFAP57	2.40504	17.5461	66.1541	126.86	1663.9	59.9689	28.7017	616.911	322.806	-4.42413	1.49323	-2.96278	0.00304872	0.123936	Down	protein_coding	chr1	43172330	43254358	.
GPAT2	407.655	342.149	351.705	699.11	4962.42	211.655	367.17	1957.73	1162.45	-2.41267	1.1889	-2.02933	0.042425	0.493424	Down	protein_coding	chr2	96021946	96035974	.
NAPSA	12.0252	50.445	30.9836	217.179	210.917	108.851	31.1513	178.982	105.067	-2.52016	0.938359	-2.68571	0.00723749	0.205222	Down	protein_coding	chr19	50358477	50365639	.
SYMPK	5488.31	7931.57	4573.01	11636.7	75520.1	7818.63	5997.63	31658.5	18828	-2.39998	1.07763	-2.22708	0.0259416	0.390902	Down	protein_coding	chr19	45815410	45863194	.
MAN2C1	5757.67	3865.99	3017.97	8940.2	28485.6	8358.85	4213.88	15261.5	9737.71	-1.8564	0.877452	-2.11567	0.0343729	0.450225	Down	protein_coding	chr15	75355792	75368612	.
AMH	47.4996	38.0165	0	825.281	164.047	222.238	28.5054	403.855	216.18	-3.82472	1.49867	-2.55207	0.0107085	0.254087	Down	protein_coding	chr19	2249323	2252073	.
LETM2	96.803	59.2181	66.1541	167.538	767.505	82.1422	74.0584	339.062	206.56	-2.18275	1.06559	-2.04839	0.0405217	0.484087	Down	protein_coding	chr8	38386207	38409527	.
BEND4	0	0	0	0	99.5998	0	0	33.1999	16.6	-7.95691	3.52112	-2.25976	0.0238359	0.374454	Down	protein_coding	chr4	42110853	42152878	.
MVD	5591.12	12868.6	10286.5	34987.2	495058	18235.6	9582.09	182760	96171.2	-4.25343	1.28266	-3.31611	0.000912809	0.0569593	Down	protein_coding	chr16	88651940	88663137	.
CPSF1	3537.22	5016.72	2821.18	13223.8	22585.7	9422.67	3791.71	15077.4	9434.55	-1.99126	0.775158	-2.56885	0.0102037	0.248644	Down	protein_coding	chr8	144393229	144409335	.
SUCLA2	842.967	252.956	257.917	250.273	6725.92	967.565	451.28	2647.92	1549.6	-2.55133	1.26493	-2.01698	0.0436979	0.499759	Down	protein_coding	chr13	47936491	48037968	.
ABCA2	2383.4	1621.55	1142.2	5361.22	14922.4	5545.36	1715.72	8609.66	5162.69	-2.32667	0.844614	-2.75471	0.00587433	0.182232	Down	protein_coding	chr9	137007234	137028878	.
ABCA3	340.915	543.198	423.721	2835.74	3714.49	1514.34	435.945	2688.19	1562.07	-2.62361	0.768451	-3.41416	0.000639791	0.046116	Down	protein_coding	chr16	2275881	2340746	.
DEFB105A	0	0	0	0	158.188	0	0	52.7293	26.3647	-8.63037	3.37987	-2.55346	0.0106658	0.253903	Down	protein_coding	chr8	7821004	7823880	.
SCN8A	19.2403	8.77305	0	133.755	29.2941	106.331	9.3378	89.7934	49.5656	-3.26959	1.46326	-2.23446	0.0254528	0.388818	Down	protein_coding	chr12	51590266	51812864	.
RTN4RL1	329.491	384.552	474.802	1185.87	1411.97	1728.51	396.282	1442.12	919.2	-1.86388	0.695536	-2.67977	0.00736727	0.207871	Down	protein_coding	chr17	1934677	2025334	.
SPIRE2	283.194	281.469	386.038	1715.37	9684.62	1099.6	316.9	4166.53	2241.71	-3.71578	1.04663	-3.55022	0.000384908	0.0320539	Down	protein_coding	chr16	89828475	89871319	.
LMNTD2	471.388	541.005	277.177	2471.71	5290.51	1988.55	429.857	3250.25	1840.06	-2.91748	0.81628	-3.57411	0.000351415	0.0307578	Down	protein_coding	chr11	554850	560738	.
AVPR1B	0	0	0	11.0313	0	18.1418	0	9.72439	4.86219	-6.24372	3.16547	-1.97244	0.0485588	0.526715	Down	protein_coding	chr1	206106936	206117388	.
LRRC75B	545.945	609.727	536.769	1354.09	4388.25	1117.24	564.147	2286.53	1425.34	-2.01716	0.874046	-2.30784	0.0210082	0.352984	Down	protein_coding	chr22	24585635	24593073	.
PRR22	431.705	518.341	220.235	2040.79	4634.32	962.525	390.094	2545.88	1467.99	-2.7048	0.921095	-2.9365	0.00331937	0.130905	Down	protein_coding	chr19	5782960	5784746	.
NUCKS1	5739.03	13799.3	11731.9	13244.5	188818	5782.21	10423.4	69281.5	39852.5	-2.73258	1.30482	-2.09422	0.0362408	0.462372	Down	protein_coding	chr1	205712822	205750182	.
C1QTNF12	55.9172	135.251	124.772	2058.72	2097.46	1295.13	105.313	1817.1	961.207	-4.10919	0.785113	-5.23388	1.6599e-07	9.18569e-05	Down	protein_coding	chr1	1242453	1246722	.
KIAA1549L	91.9929	58.487	59.4549	170.296	1675.62	284.726	69.9783	710.214	390.096	-3.33707	1.08515	-3.07521	0.00210355	0.0980279	Down	protein_coding	chr11	33376108	33674102	.
CST6	18045.6	17310.7	41911.6	261142	996707	115319	25756	457723	241739	-4.15148	1.04637	-3.96751	7.26275e-05	0.00951088	Down	protein_coding	chr11	66012008	66013505	.
KY	33.0693	20.4704	34.3331	294.398	0	511.499	29.291	268.632	148.962	-3.2032	1.47156	-2.17673	0.0295009	0.414587	Down	protein_coding	chr3	134599923	134651022	.
SOX9	1391.92	1091.51	1037.53	5268.14	2226.35	3637.94	1173.65	3710.81	2442.23	-1.66135	0.748799	-2.21868	0.0265083	0.396123	Down	protein_coding	chr17	72121020	72126416	Yes
KRTAP9-8	0	0	2.51218	66.1879	0	147.15	0.837394	71.1128	35.9751	-6.47677	2.12067	-3.05411	0.00225727	0.103101	Down	protein_coding	chr17	41237999	41239004	.
UBAP1L	134.081	116.243	51.081	448.837	1980.28	281.199	100.468	903.438	501.953	-3.16379	1.04113	-3.03879	0.00237532	0.10584	Down	protein_coding	chr15	65092760	65115200	.
TM7SF2	2931.15	7030.13	7039.13	9835.11	80863.4	5887.03	5666.8	32195.2	18931	-2.50611	1.1649	-2.15136	0.0314481	0.432733	Down	protein_coding	chr11	65111845	65116235	.
KRTAP9-4	0	0	0	25.5099	0	100.284	0	41.9313	20.9657	-8.33097	2.46334	-3.38199	0.000719634	0.0493813	Down	protein_coding	chr17	41249687	41250653	.
CERS5	373.383	265.385	270.478	137.892	6087.31	475.215	303.082	2233.47	1268.28	-2.87987	1.31308	-2.19321	0.0282924	0.407178	Down	protein_coding	chr12	50129289	50167533	Yes
CFAP70	105.822	77.4952	73.6906	819.765	93.741	298.836	85.6693	404.114	244.892	-2.24387	1.00743	-2.22733	0.0259254	0.390902	Down	protein_coding	chr10	73253762	73358864	.
GPT	1245.21	1842.34	1512.33	10395	71295.9	7634.69	1533.29	29775.2	15654.2	-4.27926	1.07258	-3.98967	6.61663e-05	0.00907712	Down	protein_coding	chr8	144502973	144507174	.
FAAH	871.227	1125.87	1096.15	2644.07	17277.6	1993.08	1031.08	7304.93	4168.01	-2.82413	1.05576	-2.67496	0.00747382	0.208477	Down	protein_coding	chr1	46394317	46413845	.
KRTAP20-2	0	0	0	31.0256	0	33.26	0	21.4285	10.7143	-7.3723	2.64259	-2.7898	0.00527401	0.17191	Down	protein_coding	chr21	30635206	30635619	.
OSBPL1A	238.7	65.0668	105.512	1278.94	2905.97	151.182	136.426	1445.37	790.896	-3.40295	1.16291	-2.92623	0.00343096	0.133962	Down	protein_coding	chr18	24162045	24397824	.
KRTAP4-8	0	0	0	48.9515	0	48.8822	0	32.6112	16.3056	-7.97215	2.47703	-3.21843	0.00128895	0.0702777	Down	protein_coding	chr17	41096981	41098142	.
ACSF2	816.512	1666.15	1685.67	6346.46	14805.2	2724.3	1389.44	7958.66	4674.05	-2.51761	0.930321	-2.70617	0.00680636	0.197569	Down	protein_coding	chr17	50426218	50474837	.
OTOG	0	0	0	1.37892	93.741	0	0	31.7066	15.8533	-7.88114	3.0023	-2.62504	0.00866397	0.226917	Down	protein_coding	chr11	17547259	17647150	.
STK31	0	0	0	41.3675	0	32.7561	0	24.7079	12.3539	-7.57544	2.58108	-2.93498	0.00333564	0.131245	Down	protein_coding	chr7	23710203	23832513	.
STRC	7.81639	2.92435	0	398.506	146.47	374.427	3.58025	306.468	155.024	-6.39554	1.24306	-5.14498	2.67554e-07	0.000135788	Down	protein_coding	chr15	43599563	43618800	.
SYN2	72.1513	0	88.7637	275.783	4370.68	518.554	53.6383	1721.67	887.655	-5.00336	1.67705	-2.98343	0.0028504	0.119927	Down	protein_coding	chr3	12004388	12192032	.
LCNL1	215.251	79.6885	39.3575	488.825	8061.73	208.631	111.432	2919.73	1515.58	-4.70989	1.39261	-3.38205	0.000719462	0.0493813	Down	protein_coding	chr9	136982993	136985758	.
CHRNB4	0	0	0	24.131	0	40.8191	0	21.6501	10.825	-7.3871	2.64668	-2.79108	0.00525324	0.17191	Down	protein_coding	chr15	78624111	78641245	.
TFAP2B	104.018	257.343	155.755	1282.39	328.094	1698.28	172.372	1102.92	637.646	-2.68046	0.938977	-2.85466	0.00430832	0.153679	Down	protein_coding	chr6	50818723	50847619	Yes
PLXNA3	1078.06	1738.53	741.931	4435.97	8126.18	4880.66	1186.17	5814.27	3500.22	-2.29286	0.780444	-2.93789	0.00330451	0.13062	Down	protein_coding	chrX	154458281	154477779	.
HAO2	104.018	0	61.1297	1607.81	70.3058	804.288	55.0493	827.47	441.259	-3.9108	1.66893	-2.34329	0.0191143	0.338745	Down	protein_coding	chr1	119368779	119394130	.
DNAH17	416.072	220.057	180.877	1048.66	4025.01	1354.09	272.336	2142.59	1207.46	-2.97386	0.912975	-3.25733	0.00112467	0.0654024	Down	protein_coding	chr17	78423697	78577396	.
ZNF76	965.023	867.801	806.41	1476.82	7382.11	1458.4	879.745	3439.11	2159.43	-1.96557	0.956795	-2.05433	0.0399437	0.481413	Down	protein_coding	chr6	35259471	35295985	Yes
ENPP1	339.111	147.68	147.381	512.956	2355.24	522.082	211.391	1130.09	670.742	-2.41465	0.989632	-2.43995	0.0146895	0.299953	Down	protein_coding	chr6	131808020	131895155	.
FA2H	269.365	480.324	308.161	3363.17	13639.3	7321.24	352.617	8107.91	4230.26	-4.5228	0.862265	-5.24526	1.56066e-07	8.92437e-05	Down	protein_coding	chr16	74712969	74774820	.
ENSG00000258311	647.558	526.383	190.088	1556.8	3070.02	1097.58	454.676	1908.13	1181.4	-2.0676	0.890506	-2.32183	0.020242	0.347948	Down	protein_coding	chr12	55716036	55724703	.
PLPPR3	0	4.38652	0	77.2192	0	36.2837	1.46217	37.8343	19.6482	-4.71448	2.24498	-2.10001	0.0357279	0.459981	Down	protein_coding	chr19	812488	821955	.
ETV5	624.109	411.602	283.876	738.409	3855.1	715.595	439.862	1769.7	1104.78	-2.0059	1.00176	-2.00238	0.0452437	0.509816	Down	protein_coding	chr3	186046314	186110318	Yes
ETV4	159.935	619.962	632.232	1769.15	3585.59	1302.68	470.71	2219.14	1344.93	-2.23614	0.922917	-2.4229	0.015397	0.307135	Down	protein_coding	chr17	43527844	43579620	Yes
NFIC	1994.38	1060.81	2006.4	5930.71	9069.44	7718.35	1687.19	7572.83	4630.01	-2.16603	0.732317	-2.95778	0.00309863	0.125667	Down	protein_coding	chr19	3314403	3469217	Yes
PTH1R	461.768	715.003	1164.81	1605.06	13199.9	572.98	780.529	5125.98	2953.26	-2.71463	1.22292	-2.21979	0.0264332	0.395622	Down	protein_coding	chr3	46877721	46903799	.
ADAMTS15	1319.77	752.289	882.613	3598.28	9327.23	1962.85	984.89	4962.79	2973.84	-2.33229	0.900322	-2.59051	0.00958345	0.241062	Down	protein_coding	chr11	130448645	130476645	.
MOCOS	237.498	671.138	306.486	1048.66	6497.42	505.452	405.041	2683.85	1544.44	-2.72677	1.146	-2.37937	0.0173423	0.324121	Down	protein_coding	chr18	36187497	36272157	.
ADAMTSL2	290.409	163.764	64.4793	277.162	3632.46	114.394	172.884	1341.34	757.112	-2.95294	1.33791	-2.20714	0.0273043	0.40068	Down	protein_coding	chr9	133532164	133575519	.
NFIX	1082.27	156.453	2223.28	5157.14	13803.4	1166.62	1154	6709.04	3931.52	-2.53912	1.23235	-2.06039	0.0393613	0.478353	Down	protein_coding	chr19	12995475	13098796	Yes

## Sheet: Supplemental Table 2
Description	GeneRatio	BgRatio	pvalue	p.adjust	qvalue	Count	geneSymbol	Other
Viral protein interaction with cytokine and cytokine receptor	32/335	100/7914	2.79268e-20	5.47907e-18	4.51746e-18	32	ACKR3/CCL20/CCL23/CCL27/CCL26/IL2RA/IL2RG/CXCL1/CXCL2/IL20/IL24/XCL2/CXCL6/CCR1/CCR5/CCL2/CXCL5/CXCL13/CCL4/IL19/CCL13/CCL3/TNFRSF10C/CCL11/CCL18/CCL1/IL10/CCR2/CXCR2/CXCR1/CXCR4/CXCL12	Environmental Information Processing
Cytokine-cytokine receptor interaction	53/335	294/7914	4.16659e-20	5.47907e-18	4.51746e-18	53	ACKR3/CCL20/CCL23/CCL27/CCL26/IL2RA/IL2RG/CXCL1/CXCL2/IFNAR2/IL36B/IL36G/IL20/IL24/IL13RA2/TNFSF13B/ACVRL1/XCL2/CXCL17/IL1RN/CXCL6/IL5/IL9/TNFRSF17/TNFSF8/TNFSF18/IFNL1/CCR1/CCR5/CCL2/CXCL5/CXCL13/IL7R/CCL4/IL19/CCL13/IL5RA/IL32/IL33/CCL3/TNFRSF10C/IL1RL1/CCL11/CCL18/TNFRSF11B/CCL1/IL10/CCR2/CXCR2/CXCR1/CXCR6/CXCR4/CXCL12	Environmental Information Processing
Staphylococcus aureus infection	23/335	96/7914	6.28091e-12	5.50626e-10	4.53988e-10	23	ITGAM/HLA-DPA1/FPR1/FPR3/KRT16/KRT13/FCGR2B/FCGR2A/CFI/C1QC/C1QB/C1QA/ICAM1/DEFB4B/DEFB103A/IL10/FCGR3A/FCGR3B/DEFB4A/FCGR1A/C5AR1/DEFB103B/SELP	Human Diseases
IL-17 signaling pathway	21/335	93/7914	1.77479e-10	1.16693e-08	9.62125e-09	21	CCL20/CXCL1/CXCL2/S100A9/S100A8/FOSB/CXCL6/IL5/TNFAIP3/MMP3/JUN/MMP1/CCL2/CXCL5/FOS/CASP3/CCL11/DEFB4B/MMP13/DEFB4A/MAP3K7	Organismal Systems
Complement and coagulation cascades	19/335	79/7914	4.22327e-10	2.22144e-08	1.83156e-08	19	ITGAM/PLAUR/SERPINB2/TFPI/CR1/CD46/F13A1/F2RL3/C4BPB/SERPINA1/SERPINE1/CFI/C1QC/C1QB/C1QA/VSIG4/CD55/C5AR1/PLAT	Organismal Systems
Rheumatoid arthritis	20/335	93/7914	1.22922e-09	5.38807e-08	4.44244e-08	20	HLA-DPA1/CCL20/CXCL1/CXCL2/TNFSF13B/CTSK/CTSL/CXCL6/TLR4/TLR2/MMP3/JUN/MMP1/CD86/CCL2/CXCL5/FOS/CCL3/ICAM1/CXCL12	Human Diseases
Chemokine signaling pathway	28/335	189/7914	5.15053e-09	1.93513e-07	1.5955e-07	28	CCL20/CCL23/CCL27/CCL26/CXCL1/CXCL2/RAC2/XCL2/CXCL6/LYN/CCR1/CCR5/CCL2/CXCL5/CXCL13/CCL4/CCL13/CCL3/CCL11/CCL18/CCL1/CCR2/CXCR2/CXCR1/CXCR6/CXCR4/CXCL12/GRK5	Organismal Systems
Pertussis	17/335	76/7914	1.17608e-08	3.86635e-07	3.18779e-07	17	ITGAM/CALM1/IRF8/CXCL6/TLR4/JUN/LY96/C4BPB/CXCL5/FOS/CASP3/C1QC/C1QB/C1QA/NLRP3/IL10/CFL1	Human Diseases
Osteoclast differentiation	20/335	128/7914	3.55716e-07	1.03948e-05	8.57046e-06	20	IFNAR2/FOSB/FCGR2B/FCGR2A/CTSK/JUN/LILRB2/LILRB1/FOS/SIRPB1/LCP2/TNFRSF11B/FCGR3A/FCGR3B/FCGR1A/MAP3K7/LILRA6/LILRA4/LILRA1/SOCS3	Organismal Systems
Leishmaniasis	13/335	76/7914	1.51451e-05	0.000398317	0.00032841	13	ITGAM/HLA-DPA1/CR1/FCGR2A/TLR4/TLR2/JUN/FOS/IL10/FCGR3A/FCGR3B/FCGR1A/MAP3K7	Human Diseases
Amoebiasis	15/335	102/7914	2.24279e-05	0.000536231	0.000442119	15	COL4A4/COL4A1/ITGAM/SERPINB3/CXCL1/CXCL2/SERPINB4/TLR4/GNA15/TLR2/CASP3/LAMA4/IL10/CD1D/COL3A1	Human Diseases
Malaria	10/335	49/7914	3.03715e-05	0.000665641	0.000548818	10	CR1/THBS1/ACKR1/TLR4/TLR2/PECAM1/CCL2/ICAM1/IL10/SELP	Human Diseases
Hematopoietic cell lineage	14/335	98/7914	5.8434e-05	0.00118217	0.000974689	14	ITGAM/HLA-DPA1/IL2RA/ANPEP/CR1/CD24/IL5/CD8A/IL7R/MS4A1/IL5RA/CD55/CD1D/FCGR1A	Organismal Systems
TNF signaling pathway	15/335	112/7914	6.87096e-05	0.00122277	0.00100817	15	CCL20/CXCL1/CXCL2/CXCL6/TNFAIP3/MMP3/JUN/CCL2/CXCL5/FOS/CASP3/ICAM1/MAP3K8/MAP3K7/SOCS3	Environmental Information Processing
Phagosome	18/335	152/7914	6.974e-05	0.00122277	0.00100817	18	ITGAM/HLA-DPA1/OLR1/MRC1/THBS1/FCGR2B/FCGR2A/CTSL/TLR4/TLR2/TUBB6/MSR1/HLA-G/CD209/FCGR3A/FCGR3B/FCGR1A/MARCO	Cellular Processes
Toll-like receptor signaling pathway	14/335	104/7914	0.000113161	0.00186008	0.00153363	14	IFNAR2/TLR7/CTSK/TLR4/TLR2/JUN/LY96/CD86/TLR8/CCL4/FOS/CCL3/MAP3K8/MAP3K7	Organismal Systems
NF-kappa B signaling pathway	13/335	102/7914	0.000343591	0.00502024	0.00413916	13	CXCL1/CXCL2/TNFSF13B/PRKCQ/LYN/TLR4/TNFAIP3/LY96/CCL4/CCL13/ICAM1/MAP3K7/CXCL12	Environmental Information Processing
Chagas disease (American trypanosomiasis)	13/335	102/7914	0.000343591	0.00502024	0.00413916	13	CD247/TLR4/GNA15/TLR2/JUN/CCL2/FOS/CCL3/SERPINE1/C1QC/C1QB/C1QA/IL10	Human Diseases
Natural killer cell mediated cytotoxicity	15/335	131/7914	0.000403111	0.0055799	0.0046006	15	FCER1G/PRF1/IFNAR2/RAC2/CD48/CD247/GZMB/KLRD1/RAET1L/HLA-G/CASP3/LCP2/ICAM1/FCGR3A/FCGR3B	Organismal Systems
Cell adhesion molecules (CAMs)	16/335	147/7914	0.000463488	0.00609486	0.00502518	16	ITGAM/HLA-DPA1/TIGIT/ESAM/MAG/NLGN4Y/PECAM1/CD86/CD8A/ITGA8/SELL/HLA-G/ICAM1/CDH3/CLDN11/SELP	Environmental Information Processing
Protein digestion and absorption	12/335	95/7914	0.00062671	0.00749859	0.00618255	12	COL4A4/COL4A1/PGA3/PGA4/PGA5/COL6A3/COL6A5/COL6A6/PRCP/COL15A1/COL3A1/DPP4	Organismal Systems
B cell receptor signaling pathway	11/335	82/7914	0.000627258	0.00749859	0.00618255	11	RAC2/FCGR2B/CD79B/LYN/JUN/LILRB2/LILRB1/FOS/LILRA6/LILRA4/LILRA1	Organismal Systems
Measles	15/335	138/7914	0.000703321	0.00804232	0.00663085	15	IL2RA/IL2RG/IFNAR2/OAS1/TLR7/CD46/FCGR2B/TLR4/TNFAIP3/TLR2/JUN/FOS/CASP3/CD209/MAP3K7	Human Diseases
Allograft rejection	7/335	38/7914	0.000928152	0.00983746	0.00811094	7	HLA-DPA1/PRF1/IL5/GZMB/CD86/HLA-G/IL10	Human Diseases
Intestinal immune network for IgA production	8/335	49/7914	0.00093512	0.00983746	0.00811094	8	HLA-DPA1/TNFSF13B/IL5/TNFRSF17/CD86/IL10/CXCR4/CXCL12	Organismal Systems
Asthma	6/335	31/7914	0.00164952	0.0166856	0.0137572	6	HLA-DPA1/FCER1G/IL5/IL9/CCL11/IL10	Human Diseases
Legionellosis	8/335	56/7914	0.00227781	0.0221875	0.0182935	8	ITGAM/CXCL1/CXCL2/CR1/TLR4/TLR2/CASP3/BNIP3	Human Diseases
Jak-STAT signaling pathway	15/335	162/7914	0.00351557	0.03214	0.0264992	15	IL2RA/IL2RG/IFNAR2/IL20/IL24/IL13RA2/IL5/IL9/IFNL1/SOCS2/IL7R/IL19/IL5RA/IL10/SOCS3	Environmental Information Processing
Viral myocarditis	8/335	60/7914	0.00354395	0.03214	0.0264992	8	HLA-DPA1/PRF1/RAC2/CD86/HLA-G/CASP3/ICAM1/CD55	Human Diseases
Tuberculosis	16/335	179/7914	0.00371537	0.0321422	0.0265011	16	ITGAM/HLA-DPA1/CALM1/MRC1/FCER1G/CR1/FCGR2B/FCGR2A/TLR4/TLR2/CASP3/IL10/CD209/FCGR3A/FCGR3B/FCGR1A	Human Diseases
Vascular smooth muscle contraction	13/335	132/7914	0.00378862	0.0321422	0.0265011	13	CALM1/ACTG2/PLA2G2A/PRKCQ/MYH11/KCNMB1/GUCY1A2/ADM/AGTR1/PTGIR/ACTA2/AVPR1A/MYL9	Organismal Systems
T cell receptor signaling pathway	11/335	104/7914	0.00437207	0.035933	0.0296265	11	CD247/PRKCQ/IL5/JUN/CD8A/FOS/RASGRP1/LCP2/IL10/MAP3K8/MAP3K7	Organismal Systems
Inflammatory bowel disease (IBD)	8/335	65/7914	0.00582453	0.0464197	0.0382728	8	HLA-DPA1/IL2RG/TBX21/IL5/TLR4/TLR2/JUN/IL10	Human Diseases
Autoimmune thyroid disease	7/335	53/7914	0.006591	0.0509833	0.0420354	7	HLA-DPA1/PRF1/IL5/GZMB/CD86/HLA-G/IL10	Human Diseases
Graft-versus-host disease	6/335	41/7914	0.0070635	0.0530771	0.0437618	6	HLA-DPA1/PRF1/GZMB/KLRD1/CD86/HLA-G	Human Diseases
Leukocyte transendothelial migration	11/335	112/7914	0.00762843	0.0557299	0.045949	11	ITGAM/RAC2/ESAM/MMP2/PECAM1/THY1/ICAM1/CXCR4/CXCL12/CLDN11/MYL9	Organismal Systems
Human immunodeficiency virus 1 infection	17/335	212/7914	0.0083833	0.0595894	0.0491311	17	CALM1/RAC2/CD247/APOBEC3B/TLR4/TLR2/JUN/CCR5/HLA-G/FOS/CASP3/BST2/APOBEC3H/MAP3K7/CXCR4/APOBEC3A/CFL1	Human Diseases
Epithelial cell signaling in Helicobacter pylori infection	8/335	70/7914	0.00908104	0.0628503	0.0518198	8	CXCL1/CXCL2/LYN/JUN/CASP3/CXCR2/CXCR1/HBEGF	Human Diseases
AGE-RAGE signaling pathway in diabetic complications	10/335	100/7914	0.00950117	0.0636692	0.0524949	10	COL4A4/COL4A1/MMP2/JUN/CCL2/CASP3/SERPINE1/ICAM1/COL3A1/AGTR1	Human Diseases
NOD-like receptor signaling pathway	15/335	181/7914	0.00968352	0.0636692	0.0524949	15	CXCL1/CXCL2/IFNAR2/OAS1/IFI16/TLR4/TNFAIP3/JUN/CCL2/NLRP3/DEFB4B/DEFB103A/DEFB4A/MAP3K7/DEFB103B	Organismal Systems
ECM-receptor interaction	9/335	88/7914	0.0117998	0.0756911	0.0624069	9	COL4A4/COL4A1/THBS1/ITGA8/COL6A3/COL6A5/COL6A6/LAMA4/TNC	Environmental Information Processing
Kaposi sarcoma-associated herpesvirus infection	15/335	186/7914	0.0122566	0.0767496	0.0632796	15	CALM1/CXCL1/CXCL2/ANGPT2/IFNAR2/LYN/JUN/CCR1/CCR5/CD86/HLA-G/FOS/CASP3/ZFP36/ICAM1	Human Diseases
Influenza A	14/335	170/7914	0.0128733	0.0787365	0.0649178	14	TMPRSS11D/HLA-DPA1/RSAD2/IFNAR2/OAS1/TLR7/TLR4/CCL2/IL33/CASP3/NLRP3/ICAM1/TMPRSS4/SOCS3	Human Diseases
Fluid shear stress and atherosclerosis	12/335	139/7914	0.0145803	0.0862375	0.0711024	12	CALM1/RAC2/CTSL/MMP2/PECAM1/JUN/CCL2/FOS/ICAM1/MAP3K7/DUSP1/PLAT	Human Diseases
Renin-angiotensin system	4/335	23/7914	0.0147555	0.0862375	0.0711024	4	ANPEP/PRCP/AGTR1/ENPEP	Organismal Systems
Th1 and Th2 cell differentiation	9/335	92/7914	0.015498	0.0880034	0.0725583	9	HLA-DPA1/IL2RA/IL2RG/TBX21/CD247/PRKCQ/IL5/JUN/FOS	Organismal Systems
Platelet activation	11/335	124/7914	0.0157268	0.0880034	0.0725583	11	FCER1G/FCGR2A/LYN/FERMT3/F2RL3/RASGRP1/P2RY12/LCP2/GUCY1A2/COL3A1/PTGIR	Organismal Systems
Neomycin, kanamycin and gentamicin biosynthesis	2/335	5/7914	0.0164099	0.0899127	0.0741326	2	HK2/HK3	Metabolism
Nitrogen metabolism	3/335	17/7914	0.0328859	0.17639	0.145432	3	CA4/CA9/CA2	Metabolism
Type I diabetes mellitus	5/335	43/7914	0.0339946	0.17639	0.145432	5	HLA-DPA1/PRF1/GZMB/CD86/HLA-G	Human Diseases
PD-L1 expression and PD-1 checkpoint pathway in cancer	8/335	89/7914	0.0342048	0.17639	0.145432	8	CD247/PRKCQ/TLR4/TLR2/JUN/FOS/RASGRP1/BATF3	Human Diseases
Fc gamma R-mediated phagocytosis	8/335	93/7914	0.0427388	0.21616	0.178223	8	RAC2/FCGR2B/FCGR2A/LYN/FCGR3A/FCGR3B/FCGR1A/CFL1	Organismal Systems
Pathogenic Escherichia coli infection	14/335	201/7914	0.0457289	0.218399	0.180069	14	FCGR2A/GAPDH/NCKAP1L/LYN/TLR4/MYH11/JUN/TUBB6/FOS/HCLS1/CASP3/NLRP3/MAP3K7/CLDN11	Human Diseases
Epstein-Barr virus infection	14/335	201/7914	0.0457289	0.218399	0.180069	14	HLA-DPA1/IFNAR2/OAS1/ISG15/VIM/CD247/LYN/TNFAIP3/TLR2/JUN/HLA-G/CASP3/ICAM1/MAP3K7	Human Diseases
Antigen processing and presentation	7/335	78/7914	0.0463802	0.218399	0.180069	7	HLA-DPA1/LGMN/CTSL/KLRD1/CD8A/HLA-G/HSPA5	Organismal Systems
Relaxin signaling pathway	10/335	129/7914	0.0465032	0.218399	0.180069	10	COL4A4/COL4A1/GNA15/MMP2/JUN/MMP1/FOS/MMP13/COL3A1/ACTA2	Organismal Systems
Toxoplasmosis	9/335	112/7914	0.0473824	0.218624	0.180254	9	HLA-DPA1/TLR4/TLR2/LY96/CCR5/CASP3/LAMA4/IL10/MAP3K7	Human Diseases
Proteoglycans in cancer	14/335	204/7914	0.0506577	0.227838	0.187851	14	PLAUR/WNT3/THBS1/LUM/CTSL/TLR4/TLR2/MMP2/TWIST1/TWIST2/HCLS1/CASP3/HPSE/HBEGF	Human Diseases
Transcriptional misregulation in cancer	13/335	186/7914	0.0517641	0.227838	0.187851	13	ITGAM/HOXA9/HOXA11/HOXA10/NTRK1/PER2/GZMB/MMP3/CD86/GRIA3/FCGR1A/KLF3/PLAT	Human Diseases
Salmonella infection	7/335	80/7914	0.0519782	0.227838	0.187851	7	CXCL1/CXCL2/TLR4/JUN/CCL4/FOS/CCL3	Human Diseases
Systemic lupus erythematosus	10/335	133/7914	0.0551616	0.237828	0.196088	10	HLA-DPA1/FCGR2A/CD86/C1QC/C1QB/C1QA/IL10/FCGR3A/FCGR3B/FCGR1A	Human Diseases
Prion diseases	4/335	35/7914	0.0588641	0.249698	0.205874	4	C1QC/C1QB/C1QA/HSPA5	Human Diseases
Fc epsilon RI signaling pathway	6/335	68/7914	0.0670668	0.277791	0.229037	6	FCER1G/RAC2/ALOX5AP/IL5/LYN/LCP2	Organismal Systems
Yersinia infection	9/335	120/7914	0.0675993	0.277791	0.229037	9	RAC2/TLR4/JUN/CCL2/FOS/LCP2/NLRP3/IL10/MAP3K7	Human Diseases
PI3K-Akt signaling pathway	21/335	354/7914	0.0731729	0.296069	0.244107	21	COL4A4/COL4A1/NTRK1/IL2RA/IL2RG/ANGPT2/IFNAR2/THBS1/DDIT4/TLR4/PGF/TLR2/ITGA8/TCL1A/COL6A3/COL6A5/IL7R/COL6A6/LAMA4/FGF7/TNC	Environmental Information Processing
Focal adhesion	13/335	199/7914	0.0792244	0.315697	0.260291	13	COL4A4/COL4A1/RAC2/THBS1/PGF/JUN/ITGA8/COL6A3/COL6A5/COL6A6/LAMA4/TNC/MYL9	Cellular Processes
Th17 cell differentiation	8/335	107/7914	0.0831347	0.326335	0.269061	8	HLA-DPA1/IL2RA/IL2RG/TBX21/CD247/PRKCQ/JUN/FOS	Organismal Systems
HIF-1 signaling pathway	8/335	109/7914	0.0902861	0.349195	0.287909	8	ANGPT2/ENO2/GAPDH/TLR4/HK2/HK3/SERPINE1/SLC2A1	Environmental Information Processing
Bladder cancer	4/335	41/7914	0.0938064	0.357552	0.2948	4	THBS1/MMP2/MMP1/HBEGF	Human Diseases
Circadian entrainment	7/335	97/7914	0.116181	0.436507	0.359898	7	CALM1/CACNA1I/PER2/FOS/GRIA3/GUCY1A2/ADCYAP1	Organismal Systems
cAMP signaling pathway	13/335	216/7914	0.127117	0.46931	0.386943	13	HCAR3/CALM1/RAC2/OXTR/PTGER2/JUN/HCAR2/FOS/GRIA3/PLN/ADCYAP1/MYL9/GLI3	Environmental Information Processing
Type II diabetes mellitus	4/335	46/7914	0.128849	0.46931	0.386943	4	HK2/HK3/SOCS2/SOCS3	Human Diseases
Pathways in cancer	28/335	530/7914	0.130265	0.46931	0.386943	28	COL4A4/COL4A1/CALM1/NTRK1/IL2RA/IL2RG/WNT3/IFNAR2/RAC2/PTGER2/IL5/PGF/MMP2/JUN/MMP1/F2RL3/IL7R/FOS/RASGRP1/IL5RA/CASP3/LAMA4/SLC2A1/AGTR1/FGF7/CXCR4/CXCL12/GLI3	Human Diseases
Galactose metabolism	3/335	31/7914	0.141847	0.49741	0.410111	3	AKR1B10/HK2/HK3	Metabolism
Mucin type O-glycan biosynthesis	3/335	31/7914	0.141847	0.49741	0.410111	3	GALNT5/GALNT16/GALNT15	Metabolism
Human cytomegalovirus infection	13/335	225/7914	0.157932	0.539368	0.444706	13	CALM1/RAC2/PTGER2/CCR1/CCR5/CCL2/HLA-G/CCL4/CCL3/CASP3/CXCR2/CXCR4/CXCL12	Human Diseases
Valine, leucine and isoleucine biosynthesis	1/335	4/7914	0.158898	0.539368	0.444706	1	BCAT1	Metabolism
Amphetamine addiction	5/335	68/7914	0.159965	0.539368	0.444706	5	CALM1/FOSB/JUN/FOS/GRIA3	Human Diseases
Fructose and mannose metabolism	3/335	33/7914	0.162191	0.539953	0.445189	3	AKR1B10/HK2/HK3	Metabolism
Renin secretion	5/335	69/7914	0.166917	0.541965	0.446848	5	CALM1/PTGER2/GUCY1A2/AGTR1/ADCYAP1	Organismal Systems
Central carbon metabolism in cancer	5/335	69/7914	0.166917	0.541965	0.446848	5	NTRK1/HK2/HK3/SLC16A3/SLC2A1	Human Diseases
Neuroactive ligand-receptor interaction	18/335	340/7914	0.192961	0.609031	0.502143	18	FPR1/FPR3/OXTR/PTGER2/GZMA/F2RL3/HTR7/NPFFR2/GRIA3/ADM/SCT/NTS/AGTR1/PTGIR/C5AR1/ADORA3/ADCYAP1/AVPR1A	Environmental Information Processing
Starch and sucrose metabolism	3/335	36/7914	0.194185	0.609031	0.502143	3	HK2/HK3/PYGL	Metabolism
Phenylalanine, tyrosine and tryptophan biosynthesis	1/335	5/7914	0.194519	0.609031	0.502143	1	IL4I1	Metabolism
African trypanosomiasis	3/335	37/7914	0.205178	0.632029	0.521104	3	LAMA4/ICAM1/IL10	Human Diseases
Glycosaminoglycan biosynthesis - chondroitin sulfate / dermatan sulfate	2/335	20/7914	0.206671	0.632029	0.521104	2	CHST13/CHST11	Metabolism
Primary immunodeficiency	3/335	38/7914	0.21631	0.646036	0.532653	3	IL2RG/CD8A/IL7R	Human Diseases
Apoptosis	8/335	136/7914	0.218204	0.646036	0.532653	8	NTRK1/PRF1/CTSK/CTSL/GZMB/JUN/FOS/CASP3	Cellular Processes
PPAR signaling pathway	5/335	76/7914	0.218621	0.646036	0.532653	5	OLR1/PLTP/MMP1/FABP5/ANGPTL4	Organismal Systems
Insulin signaling pathway	8/335	137/7914	0.223906	0.654303	0.53947	8	CALM1/HK2/HK3/SOCS2/PPP1R3C/PYGL/FLOT1/SOCS3	Organismal Systems
Mineral absorption	4/335	58/7914	0.229853	0.664299	0.547711	4	FTL/MT1M/MT1A/STEAP1	Organismal Systems
Human papillomavirus infection	17/335	330/7914	0.233673	0.668	0.550762	17	COL4A4/COL4A1/WNT3/IFNAR2/MFNG/ISG15/THBS1/ITGA8/COL6A3/COL6A5/HLA-G/COL6A6/CASP3/LAMA4/CRB3/UBE3A/TNC	Human Diseases
Proximal tubule bicarbonate reclamation	2/335	23/7914	0.254218	0.718917	0.592743	2	CA4/CA2	Organismal Systems
Arachidonic acid metabolism	4/335	63/7914	0.276625	0.768278	0.633442	4	PLA2G2A/PTGES/GPX2/PTGIS	Metabolism
C-type lectin receptor signaling pathway	6/335	104/7914	0.277515	0.768278	0.633442	6	CALM1/FCER1G/JUN/NLRP3/IL10/CD209	Organismal Systems
Regulation of actin cytoskeleton	11/335	213/7914	0.291664	0.799038	0.658803	11	ITGAM/RAC2/NCKAP1L/ITGA8/TMSB4X/TMSB4Y/FGF7/CXCR4/CXCL12/MYL9/CFL1	Cellular Processes
Folate biosynthesis	2/335	26/7914	0.301972	0.818749	0.675055	2	AKR1B10/GGH	Metabolism
Glycolysis / Gluconeogenesis	4/335	68/7914	0.324764	0.87156	0.718597	4	ENO2/GAPDH/HK2/HK3	Metabolism
Amino sugar and nucleotide sugar metabolism	3/335	48/7914	0.332079	0.87563	0.721952	3	HK2/HK3/UAP1	Metabolism
Endocytosis	12/335	243/7914	0.332939	0.87563	0.721952	12	IL2RA/IL2RG/CCR5/RNF103-CHMP3/FOLR2/HLA-G/DAB2/RAB31/CXCR2/CXCR1/CXCR4/GRK5	Cellular Processes
Cysteine and methionine metabolism	3/335	49/7914	0.343815	0.895281	0.738154	3	BCAT1/BHMT2/IL4I1	Metabolism
Estrogen signaling pathway	7/335	138/7914	0.367389	0.940566	0.775491	7	CALM1/KRT16/KRT13/MMP2/JUN/FOS/HBEGF	Organismal Systems
MAPK signaling pathway	14/335	295/7914	0.368358	0.940566	0.775491	14	NTRK1/ANGPT2/RAC2/CACNA1I/MAP4K4/PGF/JUN/FOS/RASGRP1/CASP3/MAP3K8/MAP3K7/FGF7/DUSP1	Environmental Information Processing
Necroptosis	8/335	162/7914	0.379274	0.942983	0.777484	8	IFNAR2/FTL/TLR4/TNFAIP3/RNF103-CHMP3/PYGL/IL33/NLRP3	Cellular Processes
Antifolate resistance	2/335	31/7914	0.380062	0.942983	0.777484	2	FOLR2/GGH	Human Diseases
Circadian rhythm	2/335	31/7914	0.380062	0.942983	0.777484	2	PER2/BHLHE40	Organismal Systems
Rap1 signaling pathway	10/335	210/7914	0.397386	0.976751	0.805326	10	ITGAM/CALM1/ANGPT2/FPR1/RAC2/THBS1/PGF/F2RL3/LCP2/FGF7	Environmental Information Processing
Inflammatory mediator regulation of TRP channels	5/335	100/7914	0.417783	1	0.824495	5	CALM1/NTRK1/PTGER2/PRKCQ/ASIC2	Organismal Systems
Pentose and glucuronate interconversions	2/335	34/7914	0.425161	1	0.824495	2	AKR1B10/UGT1A7	Metabolism
Calcium signaling pathway	9/335	193/7914	0.431841	1	0.824495	9	CALM1/CACNA1I/OXTR/GNA15/HTR7/AGTR1/PLN/CXCR4/AVPR1A	Environmental Information Processing
Human T-cell leukemia virus 1 infection	10/335	219/7914	0.449335	1	0.824495	10	HLA-DPA1/IL2RA/IL2RG/NRP1/JUN/HLA-G/FOS/ZFP36/ICAM1/SLC2A1	Human Diseases
Alanine, aspartate and glutamate metabolism	2/335	36/7914	0.454266	1	0.824495	2	RIMKLA/IL4I1	Metabolism
Long-term depression	3/335	60/7914	0.469814	1	0.824495	3	LYN/GRIA3/GUCY1A2	Organismal Systems
Insulin resistance	5/335	108/7914	0.484462	1	0.824495	5	PRKCQ/PPP1R3C/PYGL/SLC2A1/SOCS3	Human Diseases
Colorectal cancer	4/335	86/7914	0.496962	1	0.824495	4	RAC2/JUN/FOS/CASP3	Human Diseases
Axon guidance	8/335	181/7914	0.502044	1	0.824495	8	RAC2/NRP1/SEMA3A/TRPC4/CXCR4/CXCL12/MYL9/CFL1	Organismal Systems
Wnt signaling pathway	7/335	160/7914	0.519657	1	0.824495	7	WNT3/RAC2/JUN/CCN4/LGR4/MAP3K7/DKK4	Environmental Information Processing
Primary bile acid biosynthesis	1/335	17/7914	0.520996	1	0.824495	1	CH25H	Metabolism
Phenylalanine metabolism	1/335	17/7914	0.520996	1	0.824495	1	IL4I1	Metabolism
Autophagy - animal	6/335	137/7914	0.525542	1	0.824495	6	RRAGD/DDIT4/PRKCQ/CTSL/MAP3K7/BNIP3	Cellular Processes
Tryptophan metabolism	2/335	42/7914	0.536202	1	0.824495	2	TDO2/IL4I1	Metabolism
2-Oxocarboxylic acid metabolism	1/335	18/7914	0.541316	1	0.824495	1	BCAT1	Metabolism
Acute myeloid leukemia	3/335	67/7914	0.544194	1	0.824495	3	ITGAM/PER2/FCGR1A	Human Diseases
Small cell lung cancer	4/335	92/7914	0.550528	1	0.824495	4	COL4A4/COL4A1/CASP3/LAMA4	Human Diseases
GnRH signaling pathway	4/335	93/7914	0.559164	1	0.824495	4	CALM1/MMP2/JUN/HBEGF	Organismal Systems
Glycosaminoglycan degradation	1/335	19/7914	0.560776	1	0.824495	1	HPSE	Metabolism
Pantothenate and CoA biosynthesis	1/335	19/7914	0.560776	1	0.824495	1	BCAT1	Metabolism
Adipocytokine signaling pathway	3/335	69/7914	0.564315	1	0.824495	3	PRKCQ/SLC2A1/SOCS3	Organismal Systems
cGMP-PKG signaling pathway	7/335	167/7914	0.565608	1	0.824495	7	CALM1/KCNMB1/GUCY1A2/AGTR1/PLN/ADORA3/MYL9	Environmental Information Processing
TGF-beta signaling pathway	4/335	94/7914	0.567711	1	0.824495	4	SMAD5/HAMP/THBS1/FBN1	Environmental Information Processing
Prolactin signaling pathway	3/335	70/7914	0.57417	1	0.824495	3	SOCS2/FOS/SOCS3	Organismal Systems
Tight junction	7/335	169/7914	0.578371	1	0.824495	7	MYH11/JUN/HCLS1/CRB3/CD1D/CLDN11/MYL9	Cellular Processes
One carbon pool by folate	1/335	20/7914	0.579413	1	0.824495	1	ALDH1L2	Metabolism
p53 signaling pathway	3/335	72/7914	0.593461	1	0.824495	3	THBS1/CASP3/SERPINE1	Cellular Processes
Bile secretion	3/335	72/7914	0.593461	1	0.824495	3	CA2/SCT/SLC2A1	Organismal Systems
Sphingolipid metabolism	2/335	47/7914	0.597755	1	0.824495	2	UGCG/CERS3	Metabolism
Carbohydrate digestion and absorption	2/335	47/7914	0.597755	1	0.824495	2	HK2/HK3	Organismal Systems
Endocrine resistance	4/335	98/7914	0.600959	1	0.824495	4	MMP2/JUN/FOS/HBEGF	Human Diseases
Valine, leucine and isoleucine degradation	2/335	48/7914	0.609306	1	0.824495	2	BCAT1/IL4I1	Metabolism
Other types of O-glycan biosynthesis	1/335	22/7914	0.614355	1	0.824495	1	MFNG	Metabolism
Cocaine addiction	2/335	49/7914	0.620604	1	0.824495	2	FOSB/JUN	Human Diseases
Biosynthesis of amino acids	3/335	75/7914	0.621319	1	0.824495	3	BCAT1/ENO2/GAPDH	Metabolism
Gastric acid secretion	3/335	75/7914	0.621319	1	0.824495	3	CALM1/CA2/GAST	Organismal Systems
Protein export	1/335	23/7914	0.630725	1	0.824495	1	HSPA5	Genetic Information Processing
Hedgehog signaling pathway	2/335	50/7914	0.631648	1	0.824495	2	DHH/GLI3	Environmental Information Processing
Cholesterol metabolism	2/335	50/7914	0.631648	1	0.824495	2	PLTP/ANGPTL4	Organismal Systems
Oxytocin signaling pathway	6/335	153/7914	0.634301	1	0.824495	6	CALM1/OXTR/JUN/FOS/GUCY1A2/MYL9	Organismal Systems
Hepatitis C	6/335	155/7914	0.646832	1	0.824495	6	RSAD2/IFNAR2/OAS1/CASP3/CLDN11/SOCS3	Human Diseases
Ras signaling pathway	9/335	232/7914	0.654371	1	0.824495	9	CALM1/NTRK1/ANGPT2/PLA2G2A/RAC2/PGF/HTR7/RASGRP1/FGF7	Environmental Information Processing
alpha-Linolenic acid metabolism	1/335	25/7914	0.661415	1	0.824495	1	PLA2G2A	Metabolism
Hepatitis B	6/335	162/7914	0.688603	1	0.824495	6	TLR4/TLR2/JUN/FOS/CASP3/MAP3K7	Human Diseases
Ascorbate and aldarate metabolism	1/335	27/7914	0.689562	1	0.824495	1	UGT1A7	Metabolism
Collecting duct acid secretion	1/335	27/7914	0.689562	1	0.824495	1	CA2	Organismal Systems
Glutathione metabolism	2/335	56/7914	0.692689	1	0.824495	2	ANPEP/GPX2	Metabolism
Apelin signaling pathway	5/335	137/7914	0.694957	1	0.824495	5	CALM1/SERPINE1/AGTR1/ACTA2/PLAT	Environmental Information Processing
Phototransduction	1/335	28/7914	0.702748	1	0.824495	1	CALM1	Organismal Systems
Insulin secretion	3/335	86/7914	0.712041	1	0.824495	3	KCNMB1/SLC2A1/ADCYAP1	Organismal Systems
Linoleic acid metabolism	1/335	29/7914	0.715375	1	0.824495	1	PLA2G2A	Metabolism
Hippo signaling pathway - multiple species	1/335	29/7914	0.715375	1	0.824495	1	RASSF2	Environmental Information Processing
VEGF signaling pathway	2/335	59/7914	0.719954	1	0.824495	2	RAC2/SH2D2A	Environmental Information Processing
Steroid hormone biosynthesis	2/335	60/7914	0.72858	1	0.824495	2	CYP19A1/UGT1A7	Metabolism
Carbon metabolism	4/335	117/7914	0.736354	1	0.824495	4	ENO2/GAPDH/HK2/HK3	Metabolism
Sphingolipid signaling pathway	4/335	119/7914	0.748364	1	0.824495	4	FCER1G/RAC2/CERS3/ADORA3	Environmental Information Processing
Neurotrophin signaling pathway	4/335	119/7914	0.748364	1	0.824495	4	CALM1/NTRK1/ARHGDIB/JUN	Organismal Systems
Apoptosis - multiple species	1/335	32/7914	0.750137	1	0.824495	1	CASP3	Cellular Processes
Cytosolic DNA-sensing pathway	2/335	63/7914	0.753117	1	0.824495	2	CCL4/IL33	Organismal Systems
Basal cell carcinoma	2/335	63/7914	0.753117	1	0.824495	2	WNT3/GLI3	Human Diseases
Phospholipase D signaling pathway	5/335	148/7914	0.757392	1	0.824495	5	FCER1G/AGTR1/CXCR2/CXCR1/AVPR1A	Environmental Information Processing
beta-Alanine metabolism	1/335	33/7914	0.760757	1	0.824495	1	SMOX	Metabolism
GnRH secretion New!	2/335	64/7914	0.760861	1	0.824495	2	CACNA1I/TRPC4	Organismal Systems
Mitophagy - animal	2/335	65/7914	0.768395	1	0.824495	2	JUN/BNIP3	Cellular Processes
Cortisol synthesis and secretion	2/335	65/7914	0.768395	1	0.824495	2	CACNA1I/AGTR1	Organismal Systems
Lysosome	4/335	123/7914	0.771127	1	0.824495	4	LGMN/CD68/CTSK/CTSL	Cellular Processes
Dilated cardiomyopathy (DCM)	3/335	96/7914	0.779152	1	0.824495	3	TPM4/ITGA8/PLN	Human Diseases
Tyrosine metabolism	1/335	36/7914	0.789991	1	0.824495	1	IL4I1	Metabolism
Aldosterone synthesis and secretion	3/335	98/7914	0.790915	1	0.824495	3	CALM1/CACNA1I/AGTR1	Organismal Systems
Choline metabolism in cancer	3/335	98/7914	0.790915	1	0.824495	3	RAC2/JUN/FOS	Human Diseases
Renal cell carcinoma	2/335	69/7914	0.796501	1	0.824495	2	JUN/SLC2A1	Human Diseases
Nicotinate and nicotinamide metabolism	1/335	37/7914	0.798921	1	0.824495	1	NT5E	Metabolism
Thyroid cancer	1/335	37/7914	0.798921	1	0.824495	1	NTRK1	Human Diseases
RIG-I-like receptor signaling pathway	2/335	70/7914	0.80304	1	0.824495	2	ISG15/MAP3K7	Organismal Systems
Various types of N-glycan biosynthesis	1/335	38/7914	0.807473	1	0.824495	1	MAN1C1	Metabolism
Adherens junction	2/335	71/7914	0.809392	1	0.824495	2	RAC2/MAP3K7	Cellular Processes
Pancreatic secretion	3/335	102/7914	0.812882	1	0.824495	3	PLA2G2A/CA2/SCT	Organismal Systems
Drug metabolism - cytochrome P450	2/335	72/7914	0.815562	1	0.824495	2	UGT1A7/FMO1	Metabolism
Bacterial invasion of epithelial cells	2/335	73/7914	0.821552	1	0.824495	2	SEPTIN2/HCLS1	Human Diseases
Ferroptosis	1/335	40/7914	0.823504	1	0.824495	1	FTL	Cellular Processes
Nicotine addiction	1/335	40/7914	0.823504	1	0.824495	1	GRIA3	Human Diseases
Thyroid hormone synthesis	2/335	74/7914	0.827368	1	0.824495	2	GPX2/HSPA5	Organismal Systems
Fat digestion and absorption	1/335	41/7914	0.831013	1	0.824495	1	PLA2G2A	Organismal Systems
Glucagon signaling pathway	3/335	106/7914	0.83287	1	0.824495	3	CALM1/PYGL/SLC2A1	Organismal Systems
Parathyroid hormone synthesis, secretion and action	3/335	106/7914	0.83287	1	0.824495	3	FOS/MMP13/HBEGF	Organismal Systems
Porphyrin and chlorophyll metabolism	1/335	42/7914	0.838203	1	0.824495	1	UGT1A7	Metabolism
Synaptic vesicle cycle	2/335	78/7914	0.848964	1	0.824495	2	SLC18A3/SLC6A1	Organismal Systems
Vasopressin-regulated water reabsorption	1/335	44/7914	0.851682	1	0.824495	1	ARHGDIB	Organismal Systems
Alzheimer disease	5/335	171/7914	0.856237	1	0.824495	5	CALM1/GAPDH/ATF6/CASP3/NDUFA4L2	Human Diseases
ABC transporters	1/335	45/7914	0.857995	1	0.824495	1	ABCB5	Environmental Information Processing
Viral carcinogenesis	6/335	201/7914	0.859997	1	0.824495	6	LYN/JUN/CCR5/HLA-G/CASP3/UBE3A	Human Diseases
Ether lipid metabolism	1/335	47/7914	0.869829	1	0.824495	1	PLA2G2A	Metabolism
Serotonergic synapse	3/335	115/7914	0.871239	1	0.824495	3	HTR7/CASP3/DUSP1	Organismal Systems
Breast cancer	4/335	147/7914	0.875427	1	0.824495	4	WNT3/JUN/FOS/FGF7	Human Diseases
N-Glycan biosynthesis	1/335	49/7914	0.88068	1	0.824495	1	MAN1C1	Metabolism
Ovarian steroidogenesis	1/335	49/7914	0.88068	1	0.824495	1	CYP19A1	Organismal Systems
ErbB signaling pathway	2/335	85/7914	0.880932	1	0.824495	2	JUN/HBEGF	Environmental Information Processing
Adrenergic signaling in cardiomyocytes	4/335	149/7914	0.88191	1	0.824495	4	CALM1/TPM4/AGTR1/PLN	Organismal Systems
Non-alcoholic fatty liver disease (NAFLD)	4/335	149/7914	0.88191	1	0.824495	4	JUN/CASP3/NDUFA4L2/SOCS3	Human Diseases
Arginine and proline metabolism	1/335	50/7914	0.885762	1	0.824495	1	SMOX	Metabolism
Amyotrophic lateral sclerosis (ALS)	1/335	51/7914	0.890629	1	0.824495	1	CASP3	Human Diseases
Gap junction	2/335	88/7914	0.892622	1	0.824495	2	TUBB6/GUCY1A2	Cellular Processes
mTOR signaling pathway	4/335	153/7914	0.894003	1	0.824495	4	WNT3/RRAGD/CLIP1/DDIT4	Environmental Information Processing
Notch signaling pathway	1/335	53/7914	0.89975	1	0.824495	1	MFNG	Environmental Information Processing
Salivary secretion	2/335	90/7914	0.899814	1	0.824495	2	CALM1/GUCY1A2	Organismal Systems
Hypertrophic cardiomyopathy (HCM)	2/335	90/7914	0.899814	1	0.824495	2	TPM4/ITGA8	Human Diseases
Pyrimidine metabolism	1/335	57/7914	0.91578	1	0.824495	1	NT5E	Metabolism
Purine metabolism	3/335	130/7914	0.918134	1	0.824495	3	NT5E/GUCY2C/GUCY1A2	Metabolism
FoxO signaling pathway	3/335	131/7914	0.920627	1	0.824495	3	IL7R/IL10/BNIP3	Environmental Information Processing
Dopaminergic synapse	3/335	131/7914	0.920627	1	0.824495	3	CALM1/FOS/GRIA3	Organismal Systems
Prostate cancer	2/335	97/7914	0.921604	1	0.824495	2	MMP3/PLAT	Human Diseases
Protein processing in endoplasmic reticulum	4/335	166/7914	0.926129	1	0.824495	4	PPP1R15A/ATF6/MAN1C1/HSPA5	Genetic Information Processing
Glycerolipid metabolism	1/335	61/7914	0.929253	1	0.824495	1	AKR1B10	Metabolism
Melanogenesis	2/335	101/7914	0.93197	1	0.824495	2	CALM1/WNT3	Organismal Systems
Signaling pathways regulating pluripotency of stem cells	3/335	140/7914	0.940132	1	0.824495	3	SMAD5/WNT3/ISL1	Cellular Processes
Retinol metabolism	1/335	67/7914	0.945541	1	0.824495	1	UGT1A7	Metabolism
Long-term potentiation	1/335	67/7914	0.945541	1	0.824495	1	CALM1	Organismal Systems
Shigellosis	1/335	67/7914	0.945541	1	0.824495	1	HCLS1	Human Diseases
Cholinergic synapse	2/335	112/7914	0.954202	1	0.824495	2	SLC18A3/FOS	Organismal Systems
Melanoma	1/335	72/7914	0.956217	1	0.824495	1	FGF7	Human Diseases
Platinum drug resistance	1/335	73/7914	0.958088	1	0.824495	1	CASP3	Human Diseases
Pancreatic cancer	1/335	75/7914	0.961593	1	0.824495	1	RAC2	Human Diseases
Glioma	1/335	75/7914	0.961593	1	0.824495	1	CALM1	Human Diseases
Cushing syndrome	3/335	155/7914	0.96309	1	0.824495	3	WNT3/CACNA1I/AGTR1	Human Diseases
Metabolism of xenobiotics by cytochrome P450	1/335	76/7914	0.963234	1	0.824495	1	UGT1A7	Metabolism
Thyroid hormone signaling pathway	2/335	119/7914	0.964536	1	0.824495	2	SLC2A1/PLN	Organismal Systems
Arrhythmogenic right ventricular cardiomyopathy (ARVC)	1/335	77/7914	0.964805	1	0.824495	1	ITGA8	Human Diseases
Drug metabolism - other enzymes	1/335	79/7914	0.96775	1	0.824495	1	UGT1A7	Metabolism
RNA degradation	1/335	79/7914	0.96775	1	0.824495	1	ENO2	Genetic Information Processing
Cellular senescence	3/335	160/7914	0.968693	1	0.824495	3	CALM1/HLA-G/SERPINE1	Cellular Processes
Chemical carcinogenesis	1/335	82/7914	0.971713	1	0.824495	1	UGT1A7	Human Diseases
Taste transduction	1/335	83/7914	0.972923	1	0.824495	1	ASIC2	Organismal Systems
Cardiac muscle contraction	1/335	86/7914	0.976252	1	0.824495	1	TPM4	Organismal Systems
Herpes simplex virus 1 infection	13/335	491/7914	0.978402	1	0.824495	13	ZNF878/HLA-DPA1/IFNAR2/OAS1/TLR2/CCL2/ZNF841/HLA-G/ZNF140/CASP3/BST2/MAP3K7/SOCS3	Human Diseases
GABAergic synapse	1/335	89/7914	0.979172	1	0.824495	1	SLC6A1	Organismal Systems
Morphine addiction	1/335	91/7914	0.980918	1	0.824495	1	GRK5	Human Diseases
Ubiquitin mediated proteolysis	2/335	136/7914	0.981149	1	0.824495	2	UBE3A/SOCS3	Genetic Information Processing
Parkinson disease	2/335	142/7914	0.984967	1	0.824495	2	CASP3/NDUFA4L2	Human Diseases
Glycerophospholipid metabolism	1/335	97/7914	0.985326	1	0.824495	1	PLA2G2A	Metabolism
Phosphatidylinositol signaling system	1/335	99/7914	0.986557	1	0.824495	1	CALM1	Environmental Information Processing
Retrograde endocannabinoid signaling	2/335	148/7914	0.98803	1	0.824495	2	GRIA3/NDUFA4L2	Organismal Systems
Gastric cancer	2/335	149/7914	0.988478	1	0.824495	2	WNT3/FGF7	Human Diseases
Huntington disease	3/335	193/7914	0.989818	1	0.824495	3	TGM2/CASP3/NDUFA4L2	Human Diseases
Ribosome	2/335	153/7914	0.990111	1	0.824495	2	RSL24D1/RPS4Y1	Genetic Information Processing
Hippo signaling pathway	2/335	154/7914	0.990483	1	0.824495	2	WNT3/SERPINE1	Environmental Information Processing
MicroRNAs in cancer	6/335	310/7914	0.992107	1	0.824495	6	WNT3/VIM/THBS1/DDIT4/CASP3/TNC	Human Diseases
Glutamatergic synapse	1/335	114/7914	0.993036	1	0.824495	1	GRIA3	Organismal Systems
Hepatocellular carcinoma	2/335	168/7914	0.994455	1	0.824495	2	WNT3/SMARCE1	Human Diseases
AMPK signaling pathway	1/335	120/7914	0.994649	1	0.824495	1	MAP3K7	Environmental Information Processing
Oocyte meiosis	1/335	127/7914	0.996066	1	0.824495	1	CALM1	Cellular Processes
Oxidative phosphorylation	1/335	133/7914	0.996979	1	0.824495	1	NDUFA4L2	Metabolism
Alcoholism	2/335	184/7914	0.997033	1	0.824495	2	CALM1/FOSB	Human Diseases
RNA transport	1/335	165/7914	0.999263	1	0.824495	1	EIF1AY	Genetic Information Processing
Thermogenesis	2/335	231/7914	0.999546	1	0.824495	2	SMARCE1/NDUFA4L2	Organismal Systems
Metabolic pathways	34/335	1439/7914	0.999989	1	0.824495	34	UGCG/BCAT1/BHMT2/ENO2/NT5E/ANPEP/GALNT5/PLA2G2A/PTGES/CERS3/CYP19A1/RIMKLA/CA4/GAPDH/GUCY2C/AKR1B10/CA9/CA2/TDO2/GPX2/GALNT16/HK2/HK3/SMOX/UAP1/PYGL/MAN1C1/UGT1A7/GUCY1A2/PTGIS/GALNT15/NDUFA4L2/HPSE/IL4I1	Metabolism
Olfactory transduction	1/335	448/7914	1	1	0.824495	1	CALM1	Organismal Systems

## Sheet: Supplemental Table 3
ID	Description	setSize	enrichmentScore	NES	pvalue	p.adjust	qvalue	rank	leading_edge	core_enrichment	geneSymbol	keggLink	level_a	level_b
hsa04060	Cytokine-cytokine receptor interaction	267	0.521429	2.4189	1.73589e-18	6.21448e-16	4.73258e-16	2230	tags=39%, list=13%, signal=35%	6346/11009/6372/608/282618/56832/3567/3578/6356/6374/3569/5197/284340/3458/50604/3562/10344/4982/29949/6846/6364/6362/6368/9173/2919/2658/3579/112744/3568/57007/1440/27179/90865/6357/10663/3577/246778/3598/6387/6354/27177/27189/56300/8995/8794/3557/1234/729230/3575/94/10850/3586/1230/10673/51554/10563/1232/9180/6347/3559/6373/10148/6348/6355/9235/7048/5473/920/4283/2921/50616/26525/3601/944/8797/…	CCL1/IL24/CXCL6/TNFRSF17/IFNL1/IFNK/IL5/IL9/CCL11/CXCL5/IL6/PF4V1/CXCL17/IFNG/IL20/IL3/CCL26/TNFRSF11B/IL19/XCL2/CCL20/CCL18/CCL23/IL1RL1/CXCL1/GDF2/CXCR2/IL17F/IL5RA/ACKR3/CSF3/IL36A/IL33/CCL13/CXCR6/CXCR1/IL27/IL13RA2/CXCL12/CCL7/IL36B/IL17C/IL36G/TNFSF18/TNFRSF10C/IL1RN/CCR5/CCR2/IL7R/ACVRL1/CCL27/IL10/CCR1/TNFSF13B/ACKR4/CXCL13/CCR3/OSMR/CCL2/IL2RA/CXCL11/EBI3/CCL3/CCL8/IL32/TGFBR2/PPBP/CD4/C…	https://www.kegg.jp/kegg-bin/show_pathway?hsa04060/6346%09yellow/11009%09yellow/6372%09yellow/608%09yellow/282618%09yellow/56832%09yellow/3567%09yellow/3578%09yellow/6356%09yellow/6374%09yellow/3569%09yellow/5197%09yellow/284340%09yellow/3458%09yellow/50604%09yellow/3562%09yellow/10344%09yellow/4982%09yellow/29949%09yellow/6846%09yellow/6364%09yellow/6362%09yellow/6368%09yellow/9173%09yellow/2919…	Environmental Information Processing	Signaling molecules and interaction
hsa04657	IL-17 signaling pathway	93	0.666494	2.69267	3.89113e-14	6.96513e-12	5.30423e-12	1739	tags=39%, list=10%, signal=35%	6372/1673/100289462/4312/3567/6356/6374/4322/3569/3458/4314/6364/836/4586/2919/338324/112744/6885/1440/3725/2353/6354/27189/2354/8061/6280/6279/6347/2921/2920/5597/7188/3596/5599/6300/7128	CXCL6/DEFB4A/DEFB4B/MMP1/IL5/CCL11/CXCL5/MMP13/IL6/IFNG/MMP3/CCL20/CASP3/MUC5AC/CXCL1/S100A7A/IL17F/MAP3K7/CSF3/JUN/FOS/CCL7/IL17C/FOSB/FOSL1/S100A9/S100A8/CCL2/CXCL3/CXCL2/MAPK6/TRAF5/IL13/MAPK8/MAPK12/TNFAIP3	https://www.kegg.jp/kegg-bin/show_pathway?hsa04657/6372%09yellow/1673%09yellow/100289462%09yellow/4312%09yellow/3567%09yellow/6356%09yellow/6374%09yellow/4322%09yellow/3569%09yellow/3458%09yellow/4314%09yellow/6364%09yellow/836%09yellow/4586%09yellow/2919%09yellow/338324%09yellow/112744%09yellow/6885%09yellow/1440%09yellow/3725%09yellow/2353%09yellow/6354%09yellow/27189%09yellow/2354%09yellow/806…	Organismal Systems	Immune system
hsa04061	Viral protein interaction with cytokine and cytokine receptor	96	0.653616	2.65575	7.5662e-14	9.029e-12	6.87595e-12	1508	tags=46%, list=9%, signal=42%	6346/11009/6372/6356/6374/3569/5197/50604/10344/29949/6846/6364/6362/6368/2919/3579/57007/6357/3577/6387/6354/8794/1234/729230/10850/3586/1230/51554/10563/1232/6347/3559/6373/6348/6355/5473/4283/2921/8797/2920/3561/6351/8807/1436	CCL1/IL24/CXCL6/CCL11/CXCL5/IL6/PF4V1/IL20/CCL26/IL19/XCL2/CCL20/CCL18/CCL23/CXCL1/CXCR2/ACKR3/CCL13/CXCR1/CXCL12/CCL7/TNFRSF10C/CCR5/CCR2/CCL27/IL10/CCR1/ACKR4/CXCL13/CCR3/CCL2/IL2RA/CXCL11/CCL3/CCL8/PPBP/CXCL9/CXCL3/TNFRSF10A/CXCL2/IL2RG/CCL4/IL18RAP/CSF1R	https://www.kegg.jp/kegg-bin/show_pathway?hsa04061/6346%09yellow/11009%09yellow/6372%09yellow/6356%09yellow/6374%09yellow/3569%09yellow/5197%09yellow/50604%09yellow/10344%09yellow/29949%09yellow/6846%09yellow/6364%09yellow/6362%09yellow/6368%09yellow/2919%09yellow/3579%09yellow/57007%09yellow/6357%09yellow/3577%09yellow/6387%09yellow/6354%09yellow/8794%09yellow/1234%09yellow/729230%09yellow/10850…	Environmental Information Processing	Signaling molecules and interaction
hsa05322	Systemic lupus erythematosus	122	0.560796	2.36095	1.18735e-10	1.06268e-08	8.09275e-09	2917	tags=48%, list=17%, signal=41%	8355/3458/8342/8969/8343/440689/713/2214/8368/8330/2904/942/8367/3118/8331/8352/121504/8354/712/3586/8366/8356/2209/2212/8329/8340/941/716/440093/2215/8346/714/3122/3017/8338/115482686/8345/3109/3021/653604/126961/333932/8968/3113/1991/8351/3123/8365/3020/6737/54145/8337/723790/128312/1511/3115/8334/3119/8339	H3C8/IFNG/H2BC14/H2AC11/H2BC7/H2BC18/C1QB/FCGR3A/H4C13/H2AC15/GRIN2B/CD86/H4C5/HLA-DQA2/H2AC14/H3C3/H4C16/H3C11/C1QA/IL10/H4C2/H3C12/FCGR1A/FCGR2A/H2AC13/H2BC13/CD80/C1S/H3-5/FCGR3B/H2BC10/C1QC/HLA-DRA/H2BC5/H2AC20/H2AL3/H2BC9/HLA-DMB/H3-3B/H3C13/H3C14/H3C15/H3C7/HLA-DPA1/ELANE/H3C4/HLA-DRB1/H4C8/H3-3A/TRIM21/H2BC12L/H2AC18/H2AC19/H2BC26/CTSG/HLA-DPB1/H2AC6/HLA-DQB1/H2BC8	https://www.kegg.jp/kegg-bin/show_pathway?hsa05322/8355%09yellow/3458%09yellow/8342%09yellow/8969%09yellow/8343%09yellow/440689%09yellow/713%09yellow/2214%09yellow/8368%09yellow/8330%09yellow/2904%09yellow/942%09yellow/8367%09yellow/3118%09yellow/8331%09yellow/8352%09yellow/121504%09yellow/8354%09yellow/712%09yellow/3586%09yellow/8366%09yellow/8356%09yellow/2209%09yellow/2212%09yellow/8329%09yell…	Human Diseases	Immune disease
hsa04640	Hematopoietic cell lineage	94	0.584588	2.36745	1.30849e-09	9.36875e-08	7.13469e-08	2912	tags=52%, list=17%, signal=44%	1378/3567/3569/3562/3568/1380/2208/1440/3118/931/925/3575/1604/2209/3559/945/912/952/911/930/3676/2814/3122/920/100133941/4311/926/910/290/3109/933/3684/1436/7850/2322/3113/3552/3655/916/3566/4254/3123/948/3554/3673/1437/3574/3115/3119	CR1/IL5/IL6/IL3/IL5RA/CR2/FCER2/CSF3/HLA-DQA2/MS4A1/CD8A/IL7R/CD55/FCGR1A/IL2RA/CD33/CD1D/CD38/CD1C/CD19/ITGA4/GP5/HLA-DRA/CD4/CD24/MME/CD8B/CD1B/ANPEP/HLA-DMB/CD22/ITGAM/CSF1R/IL1R2/FLT3/HLA-DPA1/IL1A/ITGA6/CD3E/IL4R/KITLG/HLA-DRB1/CD36/IL1R1/ITGA2/CSF2/IL7/HLA-DPB1/HLA-DQB1	https://www.kegg.jp/kegg-bin/show_pathway?hsa04640/1378%09yellow/3567%09yellow/3569%09yellow/3562%09yellow/3568%09yellow/1380%09yellow/2208%09yellow/1440%09yellow/3118%09yellow/931%09yellow/925%09yellow/3575%09yellow/1604%09yellow/2209%09yellow/3559%09yellow/945%09yellow/912%09yellow/952%09yellow/911%09yellow/930%09yellow/3676%09yellow/2814%09yellow/3122%09yellow/920%09yellow/100133941%09yellow/4…	Organismal Systems	Immune system
hsa04380	Osteoclast differentiation	129	0.528833	2.24658	1.93485e-09	1.15446e-07	8.79167e-08	4189	tags=51%, list=24%, signal=39%	11024/3458/4982/6885/2214/23547/3725/79168/2353/2213/10288/10859/2354/8061/9021/1513/2209/2212/2274/10326/10990/8651/7048/2215/4689/1436/6772/2534/5599/6300/7006/3455/3552/11027/3932/695/7305/1432/353514/5293/3937/3554/54209/5971/126014/6850/3459/5879/23118/7040/4790/4792/10379/5604/5336/3726/5603/2885/140885/3460/11025/7132/3716/55423/29760/488	LILRA1/IFNG/TNFRSF11B/MAP3K7/FCGR3A/LILRA4/JUN/LILRA6/FOS/FCGR2B/LILRB2/LILRB1/FOSB/FOSL1/SOCS3/CTSK/FCGR1A/FCGR2A/FHL2/SIRPB1/LILRB5/SOCS1/TGFBR2/FCGR3B/NCF4/CSF1R/STAT1/FYN/MAPK8/MAPK12/TEC/IFNAR2/IL1A/LILRA2/LCK/BTK/TYROBP/MAPK14/LILRA5/PIK3CD/LCP2/IL1R1/TREM2/RELB/OSCAR/SYK/IFNGR1/RAC1/TAB2/TGFB1/NFKB1/NFKBIA/IRF9/MAP2K1/PLCG2/JUNB/MAPK13/GRB2/SIRPA/IFNGR2/LILRB3/TNFRSF1A/JAK1/SIRPG/BLNK/ATP2…	https://www.kegg.jp/kegg-bin/show_pathway?hsa04380/11024%09yellow/3458%09yellow/4982%09yellow/6885%09yellow/2214%09yellow/23547%09yellow/3725%09yellow/79168%09yellow/2353%09yellow/2213%09yellow/10288%09yellow/10859%09yellow/2354%09yellow/8061%09yellow/9021%09yellow/1513%09yellow/2209%09yellow/2212%09yellow/2274%09yellow/10326%09yellow/10990%09yellow/8651%09yellow/7048%09yellow/2215%09yellow/4689%…	Organismal Systems	Development and regeneration
hsa05323	Rheumatoid arthritis	86	0.583133	2.32559	6.10375e-09	2.73143e-07	2.08009e-07	2978	tags=49%, list=17%, signal=41%	6372/4312/6374/3569/3458/4314/6364/2919/1514/3725/2353/942/3118/6387/10673/1513/6347/941/6348/3383/3122/2921/2920/3109/7099/1493/7010/245972/7043/3113/3552/7097/8992/3123/51382/3689/1437/284/51606/3115/3119/7040	CXCL6/MMP1/CXCL5/IL6/IFNG/MMP3/CCL20/CXCL1/CTSL/JUN/FOS/CD86/HLA-DQA2/CXCL12/TNFSF13B/CTSK/CCL2/CD80/CCL3/ICAM1/HLA-DRA/CXCL3/CXCL2/HLA-DMB/TLR4/CTLA4/TEK/ATP6V0D2/TGFB3/HLA-DPA1/IL1A/TLR2/ATP6V0E1/HLA-DRB1/ATP6V1D/ITGB2/CSF2/ANGPT1/ATP6V1H/HLA-DPB1/HLA-DQB1/TGFB1	https://www.kegg.jp/kegg-bin/show_pathway?hsa05323/6372%09yellow/4312%09yellow/6374%09yellow/3569%09yellow/3458%09yellow/4314%09yellow/6364%09yellow/2919%09yellow/1514%09yellow/3725%09yellow/2353%09yellow/942%09yellow/3118%09yellow/6387%09yellow/10673%09yellow/1513%09yellow/6347%09yellow/941%09yellow/6348%09yellow/3383%09yellow/3122%09yellow/2921%09yellow/2920%09yellow/3109%09yellow/7099%09yellow…	Human Diseases	Immune disease
hsa04740	Olfactory transduction	120	-0.655643	-2.12044	5.63506e-09	2.73143e-07	2.08009e-07	1207	tags=29%, list=7%, signal=27%	26211/123041/393046/390195/158131/26339/219981/219986/26737/1258/51764/219865/219960/130075/390093/135946/285659/127062/390323/219436/26533/26248/219869/23538/390882/391189/162998/26716/390275/4992/283111/390038/120793/126370/390431	OR2F1/SLC24A4/OR2A5/OR5AN1/OR1Q1/OR5K1/OR5A2/OR4D11/OR1L1/CNGB1/GNG13/OR8G5/OR10Q1/OR9A4/OR10A6/OR6B1/OR2V2/OR2M3/OR6C75/OR5D14/OR10G3/OR2K2/OR10G8/OR52A1/OR7G2/OR11L1/OR7D2/OR2H1/OR8A1/OR1F1/OR51V1/OR51D1/OR56A4/OR1I1/OR4K2	https://www.kegg.jp/kegg-bin/show_pathway?hsa04740/26211%09yellow/123041%09yellow/393046%09yellow/390195%09yellow/158131%09yellow/26339%09yellow/219981%09yellow/219986%09yellow/26737%09yellow/1258%09yellow/51764%09yellow/219865%09yellow/219960%09yellow/130075%09yellow/390093%09yellow/135946%09yellow/285659%09yellow/127062%09yellow/390323%09yellow/219436%09yellow/26533%09yellow/26248%09yellow/2198…	Organismal Systems	Sensory system
hsa04062	Chemokine signaling pathway	186	0.450998	2.0123	1.60315e-08	6.37697e-07	4.85633e-07	3899	tags=44%, list=22%, signal=35%	6346/6372/6356/6374/5197/10344/6846/6364/6362/6368/2919/3579/6357/10663/3577/6387/6354/1234/729230/10850/1230/10563/1232/9844/6347/6373/6348/6355/4067/5473/4283/2921/1794/2869/2920/10235/6351/5294/3055/5880/6772/9475/3702/409/7852/7409/2829/5293/3627/6366/94235/2773/2833/5894/2791/6369/5879/6360/5196/1236/4790/2787/2793/113/2770/2782/4792/5604/5336/4893/5747/2790/7074/107/2309/2885/2268/5567/5906…	CCL1/CXCL6/CCL11/CXCL5/PF4V1/CCL26/XCL2/CCL20/CCL18/CCL23/CXCL1/CXCR2/CCL13/CXCR6/CXCR1/CXCL12/CCL7/CCR5/CCR2/CCL27/CCR1/CXCL13/CCR3/ELMO1/CCL2/CXCL11/CCL3/CCL8/LYN/PPBP/CXCL9/CXCL3/DOCK2/GRK5/CXCL2/RASGRP2/CCL4/PIK3CG/HCK/RAC2/STAT1/ROCK2/ITK/ARRB2/CXCR4/VAV1/XCR1/PIK3CD/CXCL10/CCL21/GNG8/GNAI3/CXCR3/RAF1/GNG11/CCL24/RAC1/CCL16/PF4/CCR7/NFKB1/GNG5/GNGT2/ADCY7/GNAI1/GNB1/NFKBIA/MAP2K1/PLCG2/NRAS/…	https://www.kegg.jp/kegg-bin/show_pathway?hsa04062/6346%09yellow/6372%09yellow/6356%09yellow/6374%09yellow/5197%09yellow/10344%09yellow/6846%09yellow/6364%09yellow/6362%09yellow/6368%09yellow/2919%09yellow/3579%09yellow/6357%09yellow/10663%09yellow/3577%09yellow/6387%09yellow/6354%09yellow/1234%09yellow/729230%09yellow/10850%09yellow/1230%09yellow/10563%09yellow/1232%09yellow/9844%09yellow/6347%0…	Organismal Systems	Immune system
hsa05145	Toxoplasmosis	107	0.513534	2.12033	1.86176e-07	6.66509e-06	5.07573e-06	4554	tags=50%, list=26%, signal=37%	3458/836/6885/23643/3118/1234/3586/3910/8651/4843/3122/3109/7099/5294/3310/6772/7043/5599/6300/3113/3655/7097/3908/3918/1432/3909/3123/2773/4615/3459/3115/23118/3119/7040/4790/2770/4792/3915/284217/5603/3117/6774/3460/958/329/7132/240/3716/54205/3111/2771/3112/5602	IFNG/CASP3/MAP3K7/LY96/HLA-DQA2/CCR5/IL10/LAMA4/SOCS1/NOS2/HLA-DRA/HLA-DMB/TLR4/PIK3CG/HSPA6/STAT1/TGFB3/MAPK8/MAPK12/HLA-DPA1/ITGA6/TLR2/LAMA2/LAMC2/MAPK14/LAMA3/HLA-DRB1/GNAI3/MYD88/IFNGR1/HLA-DPB1/TAB2/HLA-DQB1/TGFB1/NFKB1/GNAI1/NFKBIA/LAMC1/LAMA1/MAPK13/HLA-DQA1/STAT3/IFNGR2/CD40/BIRC2/TNFRSF1A/ALOX5/JAK1/CYCS/HLA-DOA/GNAI2/HLA-DOB/MAPK10	https://www.kegg.jp/kegg-bin/show_pathway?hsa05145/3458%09yellow/836%09yellow/6885%09yellow/23643%09yellow/3118%09yellow/1234%09yellow/3586%09yellow/3910%09yellow/8651%09yellow/4843%09yellow/3122%09yellow/3109%09yellow/7099%09yellow/5294%09yellow/3310%09yellow/6772%09yellow/7043%09yellow/5599%09yellow/6300%09yellow/3113%09yellow/3655%09yellow/7097%09yellow/3908%09yellow/3918%09yellow/1432%09yello…	Human Diseases	Infectious disease: parasitic
hsa05140	Leishmaniasis	72	0.571677	2.20745	5.36822e-07	1.60152e-05	1.21962e-05	3194	tags=49%, list=18%, signal=40%	1378/3458/6885/2214/3725/2353/3118/3586/2209/2212/3676/2215/4843/3122/3109/7099/4689/3684/6772/7043/6300/3113/3552/7097/1432/3123/4615/3689/3459/3115/23118/3119/7040/4790/4792	CR1/IFNG/MAP3K7/FCGR3A/JUN/FOS/HLA-DQA2/IL10/FCGR1A/FCGR2A/ITGA4/FCGR3B/NOS2/HLA-DRA/HLA-DMB/TLR4/NCF4/ITGAM/STAT1/TGFB3/MAPK12/HLA-DPA1/IL1A/TLR2/MAPK14/HLA-DRB1/MYD88/ITGB2/IFNGR1/HLA-DPB1/TAB2/HLA-DQB1/TGFB1/NFKB1/NFKBIA	https://www.kegg.jp/kegg-bin/show_pathway?hsa05140/1378%09yellow/3458%09yellow/6885%09yellow/2214%09yellow/3725%09yellow/2353%09yellow/3118%09yellow/3586%09yellow/2209%09yellow/2212%09yellow/3676%09yellow/2215%09yellow/4843%09yellow/3122%09yellow/3109%09yellow/7099%09yellow/4689%09yellow/3684%09yellow/6772%09yellow/7043%09yellow/6300%09yellow/3113%09yellow/3552%09yellow/7097%09yellow/1432%09yello…	Human Diseases	Infectious disease: parasitic
hsa05152	Tuberculosis	159	0.444869	1.94435	5.28667e-07	1.60152e-05	1.21962e-05	3187	tags=37%, list=18%, signal=31%	1378/54106/3569/3458/836/30835/4360/2214/2213/3118/2207/3929/3586/2209/2212/2215/4843/3122/64581/843/3656/3109/7099/7096/801/3684/245972/6772/7043/5599/1594/6300/3113/3552/7097/805/26253/1520/1432/8915/1054/3123/10892/817/91860/4615/3689/820/6850/5894/3459/51606/3115/3119/7040/4790/972/7879/5868	CR1/TLR9/IL6/IFNG/CASP3/CD209/MRC1/FCGR3A/FCGR2B/HLA-DQA2/FCER1G/LBP/IL10/FCGR1A/FCGR2A/FCGR3B/NOS2/HLA-DRA/CLEC7A/CASP10/IRAK2/HLA-DMB/TLR4/TLR1/CALM1/ITGAM/ATP6V0D2/STAT1/TGFB3/MAPK8/CYP27B1/MAPK12/HLA-DPA1/IL1A/TLR2/CALM2/CLEC4E/CTSS/MAPK14/BCL10/CEBPG/HLA-DRB1/MALT1/CAMK2D/CALML4/MYD88/ITGB2/CAMP/SYK/RAF1/IFNGR1/ATP6V1H/HLA-DPB1/HLA-DQB1/TGFB1/NFKB1/CD74/RAB7A/RAB5A	https://www.kegg.jp/kegg-bin/show_pathway?hsa05152/1378%09yellow/54106%09yellow/3569%09yellow/3458%09yellow/836%09yellow/30835%09yellow/4360%09yellow/2214%09yellow/2213%09yellow/3118%09yellow/2207%09yellow/3929%09yellow/3586%09yellow/2209%09yellow/2212%09yellow/2215%09yellow/4843%09yellow/3122%09yellow/64581%09yellow/843%09yellow/3656%09yellow/3109%09yellow/7099%09yellow/7096%09yellow/801%09yello…	Human Diseases	Infectious disease: bacterial
hsa05133	Pertussis	73	0.574585	2.22247	6.2833e-07	1.73032e-05	1.31771e-05	3202	tags=49%, list=18%, signal=41%	6372/6374/3569/836/713/3725/23643/2353/3394/725/114548/712/3586/716/4843/714/7099/1072/801/3684/5599/6300/3552/805/710/834/1432/91860/2773/4615/3689/1073/4790/2770/148022/715	CXCL6/CXCL5/IL6/CASP3/C1QB/JUN/LY96/FOS/IRF8/C4BPB/NLRP3/C1QA/IL10/C1S/NOS2/C1QC/TLR4/CFL1/CALM1/ITGAM/MAPK8/MAPK12/IL1A/CALM2/SERPING1/CASP1/MAPK14/CALML4/GNAI3/MYD88/ITGB2/CFL2/NFKB1/GNAI1/TICAM1/C1R	https://www.kegg.jp/kegg-bin/show_pathway?hsa05133/6372%09yellow/6374%09yellow/3569%09yellow/836%09yellow/713%09yellow/3725%09yellow/23643%09yellow/2353%09yellow/3394%09yellow/725%09yellow/114548%09yellow/712%09yellow/3586%09yellow/716%09yellow/4843%09yellow/714%09yellow/7099%09yellow/1072%09yellow/801%09yellow/3684%09yellow/5599%09yellow/6300%09yellow/3552%09yellow/805%09yellow/710%09yellow/834%…	Human Diseases	Infectious disease: bacterial
hsa04620	Toll-like receptor signaling pathway	91	0.515022	2.07239	7.22364e-07	1.84719e-05	1.40671e-05	3272	tags=41%, list=19%, signal=33%	54106/3569/6885/3725/23643/2353/942/51311/3929/1513/51284/6696/1326/6373/941/6348/4283/7100/6351/7099/7096/6772/5599/6300/3455/7097/1432/5293/3627/4615/5879/23118/4790/148022/4792/10379/5604	TLR9/IL6/MAP3K7/JUN/LY96/FOS/CD86/TLR8/LBP/CTSK/TLR7/SPP1/MAP3K8/CXCL11/CD80/CCL3/CXCL9/TLR5/CCL4/TLR4/TLR1/STAT1/MAPK8/MAPK12/IFNAR2/TLR2/MAPK14/PIK3CD/CXCL10/MYD88/RAC1/TAB2/NFKB1/TICAM1/NFKBIA/IRF9/MAP2K1	https://www.kegg.jp/kegg-bin/show_pathway?hsa04620/54106%09yellow/3569%09yellow/6885%09yellow/3725%09yellow/23643%09yellow/2353%09yellow/942%09yellow/51311%09yellow/3929%09yellow/1513%09yellow/51284%09yellow/6696%09yellow/1326%09yellow/6373%09yellow/941%09yellow/6348%09yellow/4283%09yellow/7100%09yellow/6351%09yellow/7099%09yellow/7096%09yellow/6772%09yellow/5599%09yellow/6300%09yellow/3455%09yel…	Organismal Systems	Immune system
hsa04650	Natural killer cell mediated cytotoxicity	104	0.49567	2.03869	1.13747e-06	2.71476e-05	2.0674e-05	3412	tags=44%, list=19%, signal=36%	3002/3458/3822/3135/836/117157/9437/2214/3811/2207/154064/3821/5551/919/962/3823/3824/3383/2215/353091/8797/80329/5880/2534/3455/356/3932/4068/7305/355/7409/5293/3937/51744/3689/22914/6850/5894/1437/3459/5879/100507436/5578/5604/5336/4893	GZMB/IFNG/KLRC2/HLA-G/CASP3/SH2D1B/NCR1/FCGR3A/KIR3DL1/FCER1G/RAET1L/KLRC1/PRF1/CD247/CD48/KLRC3/KLRD1/ICAM1/FCGR3B/RAET1G/TNFRSF10A/ULBP1/RAC2/FYN/IFNAR2/FASLG/LCK/SH2D1A/TYROBP/FAS/VAV1/PIK3CD/LCP2/CD244/ITGB2/KLRK1/SYK/RAF1/CSF2/IFNGR1/RAC1/MICA/PRKCA/MAP2K1/PLCG2/NRAS	https://www.kegg.jp/kegg-bin/show_pathway?hsa04650/3002%09yellow/3458%09yellow/3822%09yellow/3135%09yellow/836%09yellow/117157%09yellow/9437%09yellow/2214%09yellow/3811%09yellow/2207%09yellow/154064%09yellow/3821%09yellow/5551%09yellow/919%09yellow/962%09yellow/3823%09yellow/3824%09yellow/3383%09yellow/2215%09yellow/353091%09yellow/8797%09yellow/80329%09yellow/5880%09yellow/2534%09yellow/3455%09y…	Organismal Systems	Immune system
hsa04662	B cell receptor signaling pathway	80	0.534322	2.10225	1.77844e-06	3.89825e-05	2.96868e-05	3412	tags=48%, list=19%, signal=38%	11024/1380/23547/3725/79168/2353/2213/10288/10859/640/10990/930/4067/974/5880/933/8519/973/11027/695/8915/353514/7409/5293/10892/84433/27071/4794/25780/6850/5894/5879/4790/118788/4792/5604/5336/4893	LILRA1/CR2/LILRA4/JUN/LILRA6/FOS/FCGR2B/LILRB2/LILRB1/BLK/LILRB5/CD19/LYN/CD79B/RAC2/CD22/IFITM1/CD79A/LILRA2/BTK/BCL10/LILRA5/VAV1/PIK3CD/MALT1/CARD11/DAPP1/NFKBIE/RASGRP3/SYK/RAF1/RAC1/NFKB1/PIK3AP1/NFKBIA/MAP2K1/PLCG2/NRAS	https://www.kegg.jp/kegg-bin/show_pathway?hsa04662/11024%09yellow/1380%09yellow/23547%09yellow/3725%09yellow/79168%09yellow/2353%09yellow/2213%09yellow/10288%09yellow/10859%09yellow/640%09yellow/10990%09yellow/930%09yellow/4067%09yellow/974%09yellow/5880%09yellow/933%09yellow/8519%09yellow/973%09yellow/11027%09yellow/695%09yellow/8915%09yellow/353514%09yellow/7409%09yellow/5293%09yellow/10892%09y…	Organismal Systems	Immune system
hsa04613	Neutrophil extracellular trap formation	179	0.409995	1.81885	1.85113e-06	3.89825e-05	2.96868e-05	3661	tags=46%, list=21%, signal=37%	1378/8355/8342/8969/8343/440689/6885/2214/8368/8330/8367/8331/8352/2359/121504/8354/51311/27180/51284/8366/8356/2209/2212/8329/8340/2357/440093/2215/8346/3017/64581/6403/8338/83447/2243/115482686/8345/7099/728/5880/4689/3684/3021/653604/126961/333932/6300/8968/7097/1991/834/8351/1432/5293/9734/8365/3689/820/3020/6850/5894/54145/8337/723790/128312/1511/5879/8334/8339/4353/4790/3013/5578/837/5604/5…	CR1/H3C8/H2BC14/H2AC11/H2BC7/H2BC18/MAP3K7/FCGR3A/H4C13/H2AC15/H4C5/H2AC14/H3C3/FPR3/H4C16/H3C11/TLR8/SIGLEC9/TLR7/H4C2/H3C12/FCGR1A/FCGR2A/H2AC13/H2BC13/FPR1/H3-5/FCGR3B/H2BC10/H2BC5/CLEC7A/SELP/H2AC20/SLC25A31/FGA/H2AL3/H2BC9/TLR4/C5AR1/RAC2/NCF4/ITGAM/H3-3B/H3C13/H3C14/H3C15/MAPK12/H3C7/TLR2/ELANE/CASP1/H3C4/MAPK14/PIK3CD/HDAC9/H4C8/ITGB2/CAMP/H3-3A/SYK/RAF1/H2BC12L/H2AC18/H2AC19/H2BC26/CTSG/R…	https://www.kegg.jp/kegg-bin/show_pathway?hsa04613/1378%09yellow/8355%09yellow/8342%09yellow/8969%09yellow/8343%09yellow/440689%09yellow/6885%09yellow/2214%09yellow/8368%09yellow/8330%09yellow/8367%09yellow/8331%09yellow/8352%09yellow/2359%09yellow/121504%09yellow/8354%09yellow/51311%09yellow/27180%09yellow/51284%09yellow/8366%09yellow/8356%09yellow/2209%09yellow/2212%09yellow/8329%09yellow/8340%…	Organismal Systems	Immune system
hsa05169	Epstein-Barr virus infection	185	0.405667	1.80814	4.74089e-06	9.4291e-05	7.18064e-05	4913	tags=49%, list=28%, signal=35%	3569/3135/836/6885/1380/2208/9636/3725/3118/4938/919/3383/930/4067/3122/953/3109/7188/6772/5599/4616/6300/3455/4940/3113/1026/898/7128/7097/695/1647/916/355/1432/7431/5293/811/3627/3123/4734/567/4794/5971/4615/6850/5879/3115/23118/3119/4790/965/5700/4792/4939/10379/5336/5717/8819/5603/3117/581/1019/6774/958/3107/890/3105/5706/3716/5718/9861/29760/578/54205/6891/3111/10213/3065/7979/3112/5602/5925…	IL6/HLA-G/CASP3/MAP3K7/CR2/FCER2/ISG15/JUN/HLA-DQA2/OAS1/CD247/ICAM1/CD19/LYN/HLA-DRA/ENTPD1/HLA-DMB/TRAF5/STAT1/MAPK8/GADD45B/MAPK12/IFNAR2/OAS3/HLA-DPA1/CDKN1A/CCNE1/TNFAIP3/TLR2/BTK/GADD45A/CD3E/FAS/MAPK14/VIM/PIK3CD/CALR/CXCL10/HLA-DRB1/NEDD4/B2M/NFKBIE/RELB/MYD88/SYK/RAC1/HLA-DPB1/TAB2/HLA-DQB1/NFKB1/CD58/PSMC1/NFKBIA/OAS2/IRF9/PLCG2/PSMD11/SAP30/MAPK13/HLA-DQA1/BAX/CDK4/STAT3/CD40/HLA-C/CCN…	https://www.kegg.jp/kegg-bin/show_pathway?hsa05169/3569%09yellow/3135%09yellow/836%09yellow/6885%09yellow/1380%09yellow/2208%09yellow/9636%09yellow/3725%09yellow/3118%09yellow/4938%09yellow/919%09yellow/3383%09yellow/930%09yellow/4067%09yellow/3122%09yellow/953%09yellow/3109%09yellow/7188%09yellow/6772%09yellow/5599%09yellow/4616%09yellow/6300%09yellow/3455%09yellow/4940%09yellow/3113%09yellow/10…	Human Diseases	Infectious disease: viral
hsa05310	Asthma	28	0.722756	2.28964	6.1679e-06	0.000114235	8.69945e-05	1690	tags=50%, list=10%, signal=45%	3567/3578/6356/8288/3562/6037/3118/2207/3586/3122/3109/3596/5553/3113	IL5/IL9/CCL11/EPX/IL3/RNASE3/HLA-DQA2/FCER1G/IL10/HLA-DRA/HLA-DMB/IL13/PRG2/HLA-DPA1	https://www.kegg.jp/kegg-bin/show_pathway?hsa05310/3567%09yellow/3578%09yellow/6356%09yellow/8288%09yellow/3562%09yellow/6037%09yellow/3118%09yellow/2207%09yellow/3586%09yellow/3122%09yellow/3109%09yellow/3596%09yellow/5553%09yellow/3113%09yellow	Human Diseases	Immune disease
hsa05146	Amoebiasis	97	0.490027	1.9936	6.49353e-06	0.000114235	8.69945e-05	3463	tags=49%, list=20%, signal=40%	3569/3458/836/2919/6318/6317/1281/3586/5273/5275/3910/1286/912/911/4843/1282/9630/2921/910/2920/7099/3684/7043/7850/7414/7097/3908/3918/3909/5293/2769/1278/3554/3689/1437/1277/383/1511/2778/7040/4790/5578/7879/5868/3915/284217/929/5747	IL6/IFNG/CASP3/CXCL1/SERPINB4/SERPINB3/COL3A1/IL10/SERPINB10/SERPINB13/LAMA4/COL4A4/CD1D/CD1C/NOS2/COL4A1/GNA14/CXCL3/CD1B/CXCL2/TLR4/ITGAM/TGFB3/IL1R2/VCL/TLR2/LAMA2/LAMC2/LAMA3/PIK3CD/GNA15/COL1A2/IL1R1/ITGB2/CSF2/COL1A1/ARG1/CTSG/GNAS/TGFB1/NFKB1/PRKCA/RAB7A/RAB5A/LAMC1/LAMA1/CD14/PTK2	https://www.kegg.jp/kegg-bin/show_pathway?hsa05146/3569%09yellow/3458%09yellow/836%09yellow/2919%09yellow/6318%09yellow/6317%09yellow/1281%09yellow/3586%09yellow/5273%09yellow/5275%09yellow/3910%09yellow/1286%09yellow/912%09yellow/911%09yellow/4843%09yellow/1282%09yellow/9630%09yellow/2921%09yellow/910%09yellow/2920%09yellow/7099%09yellow/3684%09yellow/7043%09yellow/7850%09yellow/7414%09yellow/70…	Human Diseases	Infectious disease: parasitic
hsa04621	NOD-like receptor signaling pathway	166	0.411411	1.80822	6.70092e-06	0.000114235	8.69945e-05	3495	tags=36%, list=20%, signal=29%	1673/100289462/3569/55894/414325/199713/2919/6885/3725/1668/846/114548/4938/1667/728358/6347/118429/24145/84674/2921/2920/7099/7188/6772/838/5599/6300/3455/4940/3428/7128/340061/2635/58484/55914/834/10010/1432/115362/4615/10135/820/643246/260434/23118/79184/63940/7295/4790/148022/9447/4792/4939/837/10379/64127/10910/7417/140609/79671	DEFB4A/DEFB4B/IL6/DEFB103B/DEFB103A/NLRP7/CXCL1/MAP3K7/JUN/DEFA3/CASR/NLRP3/OAS1/DEFA1/DEFA1B/CCL2/ANTXR2/PANX1/CARD6/CXCL3/CXCL2/TLR4/TRAF5/STAT1/CASP5/MAPK8/MAPK12/IFNAR2/OAS3/IFI16/TNFAIP3/STING1/GBP3/NLRC4/ERBIN/CASP1/TANK/MAPK14/GBP5/MYD88/NAMPT/CAMP/MAP1LC3B2/PYDC1/TAB2/BRCC3/GPSM3/TXN/NFKB1/TICAM1/AIM2/NFKBIA/OAS2/CASP4/IRF9/NOD2/SUGT1/VDAC2/NEK7/NLRX1	https://www.kegg.jp/kegg-bin/show_pathway?hsa04621/1673%09yellow/100289462%09yellow/3569%09yellow/55894%09yellow/414325%09yellow/199713%09yellow/2919%09yellow/6885%09yellow/3725%09yellow/1668%09yellow/846%09yellow/114548%09yellow/4938%09yellow/1667%09yellow/728358%09yellow/6347%09yellow/118429%09yellow/24145%09yellow/84674%09yellow/2921%09yellow/2920%09yellow/7099%09yellow/7188%09yellow/6772%09ye…	Organismal Systems	Immune system
hsa05171	Coronavirus disease - COVID-19	209	0.376346	1.70252	1.27973e-05	0.000208246	0.000158588	3301	tags=28%, list=19%, signal=23%	6192/4312/3569/4314/713/6885/9636/1440/3725/2162/2353/51187/114548/4938/51311/712/185/5648/51284/6347/2212/1839/716/4600/714/6403/2243/115004/7099/728/6772/8829/5599/6300/3455/4940/340061/7097/200916/834/1432/5293/64135/3627/51121/100526842/100529239/4615/6850/1437/23118/4599/4790/5578/4792/4939/715/10379/5336	RPS4Y1/MMP1/IL6/MMP3/C1QB/MAP3K7/ISG15/CSF3/JUN/F13A1/FOS/RSL24D1/NLRP3/OAS1/TLR8/C1QA/AGTR1/MASP1/TLR7/CCL2/FCGR2A/HBEGF/C1S/MX2/C1QC/SELP/FGA/CGAS/TLR4/C5AR1/STAT1/NRP1/MAPK8/MAPK12/IFNAR2/OAS3/STING1/TLR2/RPL22L1/CASP1/MAPK14/PIK3CD/IFIH1/CXCL10/RPL26L1/RPL17-C18orf32/RPS10-NUDT3/MYD88/SYK/CSF2/TAB2/MX1/NFKB1/PRKCA/NFKBIA/OAS2/C1R/IRF9/PLCG2	https://www.kegg.jp/kegg-bin/show_pathway?hsa05171/6192%09yellow/4312%09yellow/3569%09yellow/4314%09yellow/713%09yellow/6885%09yellow/9636%09yellow/1440%09yellow/3725%09yellow/2162%09yellow/2353%09yellow/51187%09yellow/114548%09yellow/4938%09yellow/51311%09yellow/712%09yellow/185%09yellow/5648%09yellow/51284%09yellow/6347%09yellow/2212%09yellow/1839%09yellow/716%09yellow/4600%09yellow/714%09yello…	Human Diseases	Infectious disease: viral
hsa05164	Influenza A	151	0.41626	1.80718	1.35723e-05	0.000211255	0.000160879	4544	tags=46%, list=26%, signal=34%	3569/3458/836/91543/9407/90865/3118/56649/114548/4938/9021/56001/728343/5646/51284/6347/402569/3383/4600/3122/83447/8797/3109/7099/6772/3455/4940/356/3113/3552/4928/56000/834/355/5293/64135/3627/3123/4615/5894/3459/3115/3119/4599/4790/148022/5578/4792/4939/3838/10379/5604/79671/8766/7416/3117/581/1019/3460/7132/71/3716/578/54205/3111/7098/29107/7706/3112	IL6/IFNG/CASP3/RSAD2/TMPRSS11D/IL33/HLA-DQA2/TMPRSS4/NLRP3/OAS1/SOCS3/NXF2/NXF2B/PRSS3/TLR7/CCL2/KPNA7/ICAM1/MX2/HLA-DRA/SLC25A31/TNFRSF10A/HLA-DMB/TLR4/STAT1/IFNAR2/OAS3/FASLG/HLA-DPA1/IL1A/NUP98/NXF3/CASP1/FAS/PIK3CD/IFIH1/CXCL10/HLA-DRB1/MYD88/RAF1/IFNGR1/HLA-DPB1/HLA-DQB1/MX1/NFKB1/TICAM1/PRKCA/NFKBIA/OAS2/KPNA2/IRF9/MAP2K1/NLRX1/RAB11A/VDAC1/HLA-DQA1/BAX/CDK4/IFNGR2/TNFRSF1A/ACTG1/JAK1/BAK1/…	https://www.kegg.jp/kegg-bin/show_pathway?hsa05164/3569%09yellow/3458%09yellow/836%09yellow/91543%09yellow/9407%09yellow/90865%09yellow/3118%09yellow/56649%09yellow/114548%09yellow/4938%09yellow/9021%09yellow/56001%09yellow/728343%09yellow/5646%09yellow/51284%09yellow/6347%09yellow/402569%09yellow/3383%09yellow/4600%09yellow/3122%09yellow/83447%09yellow/8797%09yellow/3109%09yellow/7099%09yellow/6…	Human Diseases	Infectious disease: viral
hsa04612	Antigen processing and presentation	65	0.5377	2.03553	2.21341e-05	0.000330167	0.000251435	3086	tags=43%, list=18%, signal=36%	3458/3822/3135/1514/3118/3811/3805/925/3821/3823/3824/5641/3122/920/3309/926/3109/3310/3113/1520/811/10437/3123/567/10197/3115/3119/972	IFNG/KLRC2/HLA-G/CTSL/HLA-DQA2/KIR3DL1/KIR2DL4/CD8A/KLRC1/KLRC3/KLRD1/LGMN/HLA-DRA/CD4/HSPA5/CD8B/HLA-DMB/HSPA6/HLA-DPA1/CTSS/CALR/IFI30/HLA-DRB1/B2M/PSME3/HLA-DPB1/HLA-DQB1/CD74	https://www.kegg.jp/kegg-bin/show_pathway?hsa04612/3458%09yellow/3822%09yellow/3135%09yellow/1514%09yellow/3118%09yellow/3811%09yellow/3805%09yellow/925%09yellow/3821%09yellow/3823%09yellow/3824%09yellow/5641%09yellow/3122%09yellow/920%09yellow/3309%09yellow/926%09yellow/3109%09yellow/3310%09yellow/3113%09yellow/1520%09yellow/811%09yellow/10437%09yellow/3123%09yellow/567%09yellow/10197%09yellow/3…	Organismal Systems	Immune system
hsa05417	Lipid and atherosclerosis	196	0.376092	1.68797	2.37906e-05	0.000340681	0.000259442	4029	tags=36%, list=23%, signal=28%	4312/3569/4314/836/2919/6885/3725/23643/2353/4973/114548/30001/3929/6347/6348/3383/1543/4067/22926/3309/6403/2921/7412/8797/2920/7099/801/4689/3310/335/9475/5599/6300/356/7097/805/834/10010/355/1432/9619/7409/5293/948/817/91860/4615/5879/23118/1559/4790/148022/5578/4792/4893/6648/929/5747/3308/5603/468/1573/581/5906/387/6774/958/3845/7132/4217	MMP1/IL6/MMP3/CASP3/CXCL1/MAP3K7/JUN/LY96/FOS/OLR1/NLRP3/ERO1A/LBP/CCL2/CCL3/ICAM1/CYP1A1/LYN/ATF6/HSPA5/SELP/CXCL3/VCAM1/TNFRSF10A/CXCL2/TLR4/CALM1/NCF4/HSPA6/APOA1/ROCK2/MAPK8/MAPK12/FASLG/TLR2/CALM2/CASP1/TANK/FAS/MAPK14/ABCG1/VAV1/PIK3CD/CD36/CAMK2D/CALML4/MYD88/RAC1/TAB2/CYP2C9/NFKB1/TICAM1/PRKCA/NFKBIA/NRAS/SOD2/CD14/PTK2/HSPA4/MAPK13/ATF4/CYP2J2/BAX/RAP1A/RHOA/STAT3/CD40/KRAS/TNFRSF1A/MAP3…	https://www.kegg.jp/kegg-bin/show_pathway?hsa05417/4312%09yellow/3569%09yellow/4314%09yellow/836%09yellow/2919%09yellow/6885%09yellow/3725%09yellow/23643%09yellow/2353%09yellow/4973%09yellow/114548%09yellow/30001%09yellow/3929%09yellow/6347%09yellow/6348%09yellow/3383%09yellow/1543%09yellow/4067%09yellow/22926%09yellow/3309%09yellow/6403%09yellow/2921%09yellow/7412%09yellow/8797%09yellow/2920%09y…	Human Diseases	Cardiovascular disease
hsa05142	Chagas disease	98	0.453103	1.84543	3.05842e-05	0.00042112	0.0003207	3194	tags=40%, list=18%, signal=33%	54106/3569/5054/3458/713/3725/2353/712/3586/6347/919/6348/7048/4843/714/9630/7099/7043/5599/6300/356/7097/5515/916/355/1432/5293/811/2769/5521/2773/4615/3459/2778/7040/4790/2770/148022/4792	TLR9/IL6/SERPINE1/IFNG/C1QB/JUN/FOS/C1QA/IL10/CCL2/CD247/CCL3/TGFBR2/NOS2/C1QC/GNA14/TLR4/TGFB3/MAPK8/MAPK12/FASLG/TLR2/PPP2CA/CD3E/FAS/MAPK14/PIK3CD/CALR/GNA15/PPP2R2B/GNAI3/MYD88/IFNGR1/GNAS/TGFB1/NFKB1/GNAI1/TICAM1/NFKBIA	https://www.kegg.jp/kegg-bin/show_pathway?hsa05142/54106%09yellow/3569%09yellow/5054%09yellow/3458%09yellow/713%09yellow/3725%09yellow/2353%09yellow/712%09yellow/3586%09yellow/6347%09yellow/919%09yellow/6348%09yellow/7048%09yellow/4843%09yellow/714%09yellow/9630%09yellow/7099%09yellow/7043%09yellow/5599%09yellow/6300%09yellow/356%09yellow/7097%09yellow/5515%09yellow/916%09yellow/355%09yellow/1432…	Human Diseases	Infectious disease: parasitic
hsa04630	JAK-STAT signaling pathway	142	0.405511	1.74815	3.46252e-05	0.000459104	0.000349626	1717	tags=23%, list=10%, signal=21%	11009/282618/56832/3567/3578/3569/3458/50604/3562/29949/3568/1440/246778/3598/3575/9021/3586/316/9180/3559/8651/50616/3601/4170/3561/23529/8835/6772/3596/386653/3455/1026/338376	IL24/IFNL1/IFNK/IL5/IL9/IL6/IFNG/IL20/IL3/IL19/IL5RA/CSF3/IL27/IL13RA2/IL7R/SOCS3/IL10/AOX1/OSMR/IL2RA/SOCS1/IL22/IL15RA/MCL1/IL2RG/CLCF1/SOCS2/STAT1/IL13/IL31/IFNAR2/CDKN1A/IFNE	https://www.kegg.jp/kegg-bin/show_pathway?hsa04630/11009%09yellow/282618%09yellow/56832%09yellow/3567%09yellow/3578%09yellow/3569%09yellow/3458%09yellow/50604%09yellow/3562%09yellow/29949%09yellow/3568%09yellow/1440%09yellow/246778%09yellow/3598%09yellow/3575%09yellow/9021%09yellow/3586%09yellow/316%09yellow/9180%09yellow/3559%09yellow/8651%09yellow/50616%09yellow/3601%09yellow/4170%09yellow/3561…	Environmental Information Processing	Signal transduction
hsa05321	Inflammatory bowel disease	58	0.551534	2.04114	3.86179e-05	0.000476732	0.000363051	3039	tags=50%, list=17%, signal=42%	3567/3569/3458/30009/112744/3725/3118/3586/3122/50616/7100/3561/3109/7099/8807/6772/7043/3596/3113/3552/7097/3566/3123/3459/4094/3115/3119/7040/4790	IL5/IL6/IFNG/TBX21/IL17F/JUN/HLA-DQA2/IL10/HLA-DRA/IL22/TLR5/IL2RG/HLA-DMB/TLR4/IL18RAP/STAT1/TGFB3/IL13/HLA-DPA1/IL1A/TLR2/IL4R/HLA-DRB1/IFNGR1/MAF/HLA-DPB1/HLA-DQB1/TGFB1/NFKB1	https://www.kegg.jp/kegg-bin/show_pathway?hsa05321/3567%09yellow/3569%09yellow/3458%09yellow/30009%09yellow/112744%09yellow/3725%09yellow/3118%09yellow/3586%09yellow/3122%09yellow/50616%09yellow/7100%09yellow/3561%09yellow/3109%09yellow/7099%09yellow/8807%09yellow/6772%09yellow/7043%09yellow/3596%09yellow/3113%09yellow/3552%09yellow/7097%09yellow/3566%09yellow/3123%09yellow/3459%09yellow/4094%09y…	Human Diseases	Immune disease
hsa05162	Measles	121	0.422081	1.77565	3.85754e-05	0.000476732	0.000363051	3270	tags=33%, list=19%, signal=27%	54106/3569/836/30835/6885/3725/2353/2213/4938/51284/4179/3559/4600/6504/3561/7099/3310/6772/5599/3455/4940/356/3552/898/7128/7097/916/355/4478/5293/64135/9367/4615/868/23118/4599/4790/4792/4939/10379	TLR9/IL6/CASP3/CD209/MAP3K7/JUN/FOS/FCGR2B/OAS1/TLR7/CD46/IL2RA/MX2/SLAMF1/IL2RG/TLR4/HSPA6/STAT1/MAPK8/IFNAR2/OAS3/FASLG/IL1A/CCNE1/TNFAIP3/TLR2/CD3E/FAS/MSN/PIK3CD/IFIH1/RAB9A/MYD88/CBLB/TAB2/MX1/NFKB1/NFKBIA/OAS2/IRF9	https://www.kegg.jp/kegg-bin/show_pathway?hsa05162/54106%09yellow/3569%09yellow/836%09yellow/30835%09yellow/6885%09yellow/3725%09yellow/2353%09yellow/2213%09yellow/4938%09yellow/51284%09yellow/4179%09yellow/3559%09yellow/4600%09yellow/6504%09yellow/3561%09yellow/7099%09yellow/3310%09yellow/6772%09yellow/5599%09yellow/3455%09yellow/4940%09yellow/356%09yellow/3552%09yellow/898%09yellow/7128%09yello…	Human Diseases	Infectious disease: viral
hsa04933	AGE-RAGE signaling pathway in diabetic complications	100	0.455836	1.86245	4.07047e-05	0.000485743	0.000369913	3899	tags=41%, list=22%, signal=32%	3569/5054/836/3725/1281/4313/185/6347/1286/3383/7048/1282/2152/7412/50507/6772/7043/5599/1906/6300/3552/1432/5293/1278/5581/1729/1277/5879/7040/4790/5578/7424/5336/7422/4893/5292/5603/581/1019/6774/3845	IL6/SERPINE1/CASP3/JUN/COL3A1/MMP2/AGTR1/CCL2/COL4A4/ICAM1/TGFBR2/COL4A1/F3/VCAM1/NOX4/STAT1/TGFB3/MAPK8/EDN1/MAPK12/IL1A/MAPK14/PIK3CD/COL1A2/PRKCE/DIAPH1/COL1A1/RAC1/TGFB1/NFKB1/PRKCA/VEGFC/PLCG2/VEGFA/NRAS/PIM1/MAPK13/BAX/CDK4/STAT3/KRAS	https://www.kegg.jp/kegg-bin/show_pathway?hsa04933/3569%09yellow/5054%09yellow/836%09yellow/3725%09yellow/1281%09yellow/4313%09yellow/185%09yellow/6347%09yellow/1286%09yellow/3383%09yellow/7048%09yellow/1282%09yellow/2152%09yellow/7412%09yellow/50507%09yellow/6772%09yellow/7043%09yellow/5599%09yellow/1906%09yellow/6300%09yellow/3552%09yellow/1432%09yellow/5293%09yellow/1278%09yellow/5581%09yellow…	Human Diseases	Endocrine and metabolic disease
hsa05202	Transcriptional misregulation in cancer	184	0.372931	1.66157	4.44745e-05	0.000513608	0.000391134	2030	tags=27%, list=12%, signal=24%	3569/8355/3206/3002/4314/3562/3207/3205/4914/2892/942/1668/5327/8352/8354/8864/8013/1053/1667/728358/8356/2209/4233/8091/2313/171558/440093/7048/3248/51274/2078/3684/1436/3021/653604/126961/333932/54738/4616/7850/2322/8968/1026/5328/5090/1991/1647/8351/7849	IL6/H3C8/HOXA10/GZMB/MMP3/IL3/HOXA11/HOXA9/NTRK1/GRIA3/CD86/DEFA3/PLAT/H3C3/H3C11/PER2/NR4A3/CEBPE/DEFA1/DEFA1B/H3C12/FCGR1A/MET/HMGA2/FLI1/PTCRA/H3-5/TGFBR2/HPGD/KLF3/ERG/ITGAM/CSF1R/H3-3B/H3C13/H3C14/H3C15/FEV/GADD45B/IL1R2/FLT3/H3C7/CDKN1A/PLAU/PBX3/ELANE/GADD45A/H3C4/PAX8	https://www.kegg.jp/kegg-bin/show_pathway?hsa05202/3569%09yellow/8355%09yellow/3206%09yellow/3002%09yellow/4314%09yellow/3562%09yellow/3207%09yellow/3205%09yellow/4914%09yellow/2892%09yellow/942%09yellow/1668%09yellow/5327%09yellow/8352%09yellow/8354%09yellow/8864%09yellow/8013%09yellow/1053%09yellow/1667%09yellow/728358%09yellow/8356%09yellow/2209%09yellow/4233%09yellow/8091%09yellow/2313%09yell…	Human Diseases	Cancer: overview
hsa04659	Th17 cell differentiation	101	0.449738	1.84052	6.55997e-05	0.000733897	0.000558893	3194	tags=37%, list=18%, signal=30%	3569/3458/30009/112744/3725/2353/3118/246778/5588/3559/10148/919/7048/3122/920/50616/3561/3109/6772/5599/6300/3113/3932/3091/916/1432/3566/3123/3554/4794/3459/3115/3119/7040/4790/3662/4792	IL6/IFNG/TBX21/IL17F/JUN/FOS/HLA-DQA2/IL27/PRKCQ/IL2RA/EBI3/CD247/TGFBR2/HLA-DRA/CD4/IL22/IL2RG/HLA-DMB/STAT1/MAPK8/MAPK12/HLA-DPA1/LCK/HIF1A/CD3E/MAPK14/IL4R/HLA-DRB1/IL1R1/NFKBIE/IFNGR1/HLA-DPB1/HLA-DQB1/TGFB1/NFKB1/IRF4/NFKBIA	https://www.kegg.jp/kegg-bin/show_pathway?hsa04659/3569%09yellow/3458%09yellow/30009%09yellow/112744%09yellow/3725%09yellow/2353%09yellow/3118%09yellow/246778%09yellow/5588%09yellow/3559%09yellow/10148%09yellow/919%09yellow/7048%09yellow/3122%09yellow/920%09yellow/50616%09yellow/3561%09yellow/3109%09yellow/6772%09yellow/5599%09yellow/6300%09yellow/3113%09yellow/3932%09yellow/3091%09yellow/916%09y…	Organismal Systems	Immune system
hsa05131	Shigellosis	241	0.338814	1.55518	8.58625e-05	0.000931479	0.000709359	4789	tags=43%, list=27%, signal=32%	8355/6885/3101/3725/10398/8352/3099/114548/8354/4735/5588/9844/8356/664/58528/3059/440093/653857/7100/115004/2017/7099/7188/9475/3021/5599/653604/126961/333932/6300/55062/8968/340061/7414/58484/10801/834/8351/1432/989/8915/5293/10892/3554/64121/4615/80201/10627/5581/643246/3020/826/1729/1437/9978/7314/5879/23118/10096/10094/824/4790/8936/81873/4792/837/7336/5336/9266/7322/103910/929/5747/831/2329…	H3C8/MAP3K7/HK3/JUN/MYL9/H3C3/HK2/NLRP3/H3C11/SEPTIN2/PRKCQ/ELMO1/H3C12/BNIP3/RRAGD/HCLS1/H3-5/ACTR3C/TLR5/CGAS/CTTN/TLR4/TRAF5/ROCK2/H3-3B/MAPK8/H3C13/H3C14/H3C15/MAPK12/WIPI1/H3C7/STING1/VCL/NLRC4/SEPTIN9/CASP1/H3C4/MAPK14/SEPTIN7/BCL10/PIK3CD/MALT1/IL1R1/RRAGC/MYD88/HKDC1/MYL12A/PRKCE/MAP1LC3B2/H3-3A/CAPNS1/DIAPH1/CSF2/RBX1/UBB/RAC1/TAB2/ACTR3/ARPC3/CAPN2/NFKB1/WASF1/ARPC5L/NFKBIA/CASP4/UBE2V2…	https://www.kegg.jp/kegg-bin/show_pathway?hsa05131/8355%09yellow/6885%09yellow/3101%09yellow/3725%09yellow/10398%09yellow/8352%09yellow/3099%09yellow/114548%09yellow/8354%09yellow/4735%09yellow/5588%09yellow/9844%09yellow/8356%09yellow/664%09yellow/58528%09yellow/3059%09yellow/440093%09yellow/653857%09yellow/7100%09yellow/115004%09yellow/2017%09yellow/7099%09yellow/7188%09yellow/9475%09yellow/302…	Human Diseases	Infectious disease: bacterial
hsa05332	Graft-versus-host disease	34	0.624534	2.06727	9.81479e-05	0.00103344	0.000787006	2264	tags=53%, list=13%, signal=46%	3569/3002/3458/3135/942/3118/3811/3821/5551/941/3824/3122/3109/356/3113/3552/355/3123	IL6/GZMB/IFNG/HLA-G/CD86/HLA-DQA2/KIR3DL1/KLRC1/PRF1/CD80/KLRD1/HLA-DRA/HLA-DMB/FASLG/HLA-DPA1/IL1A/FAS/HLA-DRB1	https://www.kegg.jp/kegg-bin/show_pathway?hsa05332/3569%09yellow/3002%09yellow/3458%09yellow/3135%09yellow/942%09yellow/3118%09yellow/3811%09yellow/3821%09yellow/5551%09yellow/941%09yellow/3824%09yellow/3122%09yellow/3109%09yellow/356%09yellow/3113%09yellow/3552%09yellow/355%09yellow/3123%09yellow	Human Diseases	Immune disease
hsa04064	NF-kappa B signaling pathway	103	0.4411	1.81082	0.000120614	0.00123371	0.000939521	3976	tags=39%, list=23%, signal=30%	2919/6885/23643/6357/6387/5588/3929/10673/3383/4067/2921/7412/2920/6351/7099/7188/4616/3932/5328/7128/695/1647/8915/6366/10892/84433/3554/5971/4615/6850/23118/4790/148022/4792/5336/929/4055/958/329/7132	CXCL1/MAP3K7/LY96/CCL13/CXCL12/PRKCQ/LBP/TNFSF13B/ICAM1/LYN/CXCL3/VCAM1/CXCL2/CCL4/TLR4/TRAF5/GADD45B/LCK/PLAU/TNFAIP3/BTK/GADD45A/BCL10/CCL21/MALT1/CARD11/IL1R1/RELB/MYD88/SYK/TAB2/NFKB1/TICAM1/NFKBIA/PLCG2/CD14/LTBR/CD40/BIRC2/TNFRSF1A	https://www.kegg.jp/kegg-bin/show_pathway?hsa04064/2919%09yellow/6885%09yellow/23643%09yellow/6357%09yellow/6387%09yellow/5588%09yellow/3929%09yellow/10673%09yellow/3383%09yellow/4067%09yellow/2921%09yellow/7412%09yellow/2920%09yellow/6351%09yellow/7099%09yellow/7188%09yellow/4616%09yellow/3932%09yellow/5328%09yellow/7128%09yellow/695%09yellow/1647%09yellow/8915%09yellow/6366%09yellow/10892%09yel…	Environmental Information Processing	Signal transduction
hsa05330	Allograft rejection	33	0.622296	2.04603	0.000139051	0.00138279	0.00105305	2912	tags=52%, list=17%, signal=43%	3567/3002/3458/3135/942/3118/5551/3586/941/3122/3109/356/3113/355/3123/3115/3119	IL5/GZMB/IFNG/HLA-G/CD86/HLA-DQA2/PRF1/IL10/CD80/HLA-DRA/HLA-DMB/FASLG/HLA-DPA1/FAS/HLA-DRB1/HLA-DPB1/HLA-DQB1	https://www.kegg.jp/kegg-bin/show_pathway?hsa05330/3567%09yellow/3002%09yellow/3458%09yellow/3135%09yellow/942%09yellow/3118%09yellow/5551%09yellow/3586%09yellow/941%09yellow/3122%09yellow/3109%09yellow/356%09yellow/3113%09yellow/355%09yellow/3123%09yellow/3115%09yellow/3119%09yellow	Human Diseases	Immune disease
hsa04940	Type I diabetes mellitus	37	0.58863	1.98717	0.00015288	0.00147922	0.00112648	4544	tags=65%, list=26%, signal=48%	3002/3458/3135/942/3118/5551/941/3122/3109/356/3113/3552/355/3123/3115/3119/5799/3117/3107/1363/3105/3111/2571/3112	GZMB/IFNG/HLA-G/CD86/HLA-DQA2/PRF1/CD80/HLA-DRA/HLA-DMB/FASLG/HLA-DPA1/IL1A/FAS/HLA-DRB1/HLA-DPB1/HLA-DQB1/PTPRN2/HLA-DQA1/HLA-C/CPE/HLA-A/HLA-DOA/GAD1/HLA-DOB	https://www.kegg.jp/kegg-bin/show_pathway?hsa04940/3002%09yellow/3458%09yellow/3135%09yellow/942%09yellow/3118%09yellow/5551%09yellow/941%09yellow/3122%09yellow/3109%09yellow/356%09yellow/3113%09yellow/3552%09yellow/355%09yellow/3123%09yellow/3115%09yellow/3119%09yellow/5799%09yellow/3117%09yellow/3107%09yellow/1363%09yellow/3105%09yellow/3111%09yellow/2571%09yellow/3112%09yellow	Human Diseases	Endocrine and metabolic disease
hsa04668	TNF signaling pathway	113	0.407496	1.69723	0.000211146	0.00198922	0.00151487	3629	tags=35%, list=21%, signal=28%	6372/6374/3569/4314/6364/836/2919/6885/3725/2353/9021/6347/1326/3383/2921/843/7412/2920/7188/5599/1906/6300/7128/355/1432/5293/3627/1437/23118/4790/83737/7424/4792/5604/64127/3726/5603/468/4323	CXCL6/CXCL5/IL6/MMP3/CCL20/CASP3/CXCL1/MAP3K7/JUN/FOS/SOCS3/CCL2/MAP3K8/ICAM1/CXCL3/CASP10/VCAM1/CXCL2/TRAF5/MAPK8/EDN1/MAPK12/TNFAIP3/FAS/MAPK14/PIK3CD/CXCL10/CSF2/TAB2/NFKB1/ITCH/VEGFC/NFKBIA/MAP2K1/NOD2/JUNB/MAPK13/ATF4/MMP14	https://www.kegg.jp/kegg-bin/show_pathway?hsa04668/6372%09yellow/6374%09yellow/3569%09yellow/4314%09yellow/6364%09yellow/836%09yellow/2919%09yellow/6885%09yellow/3725%09yellow/2353%09yellow/9021%09yellow/6347%09yellow/1326%09yellow/3383%09yellow/2921%09yellow/843%09yellow/7412%09yellow/2920%09yellow/7188%09yellow/5599%09yellow/1906%09yellow/6300%09yellow/7128%09yellow/355%09yellow/1432%09yellow/5…	Environmental Information Processing	Signal transduction
hsa04660	T cell receptor signaling pathway	118	0.399573	1.67557	0.00043211	0.00396654	0.00302069	3899	tags=42%, list=22%, signal=33%	3567/3458/6885/3725/2353/925/5588/3586/1326/10125/919/920/926/1493/2534/5599/5788/6300/7006/3702/3932/5515/5133/916/1432/8915/7409/5293/3937/5521/10892/84433/4794/868/55012/56924/5894/1437/4790/4792/5604/4893/5603/4690/2885/1019/5516/387/3845	IL5/IFNG/MAP3K7/JUN/FOS/CD8A/PRKCQ/IL10/MAP3K8/RASGRP1/CD247/CD4/CD8B/CTLA4/FYN/MAPK8/PTPRC/MAPK12/TEC/ITK/LCK/PPP2CA/PDCD1/CD3E/MAPK14/BCL10/VAV1/PIK3CD/LCP2/PPP2R2B/MALT1/CARD11/NFKBIE/CBLB/PPP2R3C/PAK6/RAF1/CSF2/NFKB1/NFKBIA/MAP2K1/NRAS/MAPK13/NCK1/GRB2/CDK4/PPP2CB/RHOA/KRAS	https://www.kegg.jp/kegg-bin/show_pathway?hsa04660/3567%09yellow/3458%09yellow/6885%09yellow/3725%09yellow/2353%09yellow/925%09yellow/5588%09yellow/3586%09yellow/1326%09yellow/10125%09yellow/919%09yellow/920%09yellow/926%09yellow/1493%09yellow/2534%09yellow/5599%09yellow/5788%09yellow/6300%09yellow/7006%09yellow/3702%09yellow/3932%09yellow/5515%09yellow/5133%09yellow/916%09yellow/1432%09yellow/89…	Organismal Systems	Immune system
hsa05134	Legionellosis	55	0.498393	1.82727	0.000459608	0.00411349	0.00313259	2596	tags=31%, list=15%, signal=26%	1378/3569/836/2919/664/2921/2920/7100/7099/3310/3684/10767/7097/58484/834/4615/3689	CR1/IL6/CASP3/CXCL1/BNIP3/CXCL3/CXCL2/TLR5/TLR4/HSPA6/ITGAM/HBS1L/TLR2/NLRC4/CASP1/MYD88/ITGB2	https://www.kegg.jp/kegg-bin/show_pathway?hsa05134/1378%09yellow/3569%09yellow/836%09yellow/2919%09yellow/664%09yellow/2921%09yellow/2920%09yellow/7100%09yellow/7099%09yellow/3310%09yellow/3684%09yellow/10767%09yellow/7097%09yellow/58484%09yellow/834%09yellow/4615%09yellow/3689%09yellow	Human Diseases	Infectious disease: bacterial
hsa05144	Malaria	47	0.542421	1.9273	0.000610115	0.00506343	0.00385601	2627	tags=51%, list=15%, signal=44%	1378/54106/3569/3458/1440/3586/7057/6347/2532/4233/3383/6403/7412/7099/2995/7043/7058/7097/3082/5175/948/4615/3689/22914	CR1/TLR9/IL6/IFNG/CSF3/IL10/THBS1/CCL2/ACKR1/MET/ICAM1/SELP/VCAM1/TLR4/GYPC/TGFB3/THBS2/TLR2/HGF/PECAM1/CD36/MYD88/ITGB2/KLRK1	https://www.kegg.jp/kegg-bin/show_pathway?hsa05144/1378%09yellow/54106%09yellow/3569%09yellow/3458%09yellow/1440%09yellow/3586%09yellow/7057%09yellow/6347%09yellow/2532%09yellow/4233%09yellow/3383%09yellow/6403%09yellow/7412%09yellow/7099%09yellow/2995%09yellow/7043%09yellow/7058%09yellow/7097%09yellow/3082%09yellow/5175%09yellow/948%09yellow/4615%09yellow/3689%09yellow/22914%09yellow	Human Diseases	Infectious disease: parasitic
hsa00830	Retinol metabolism	55	-0.627439	-1.83884	0.000619003	0.00506343	0.00385601	1065	tags=25%, list=6%, signal=24%	6121/1555/54905/124/130/158835/7363/1544/574537/1551/1548/10941/54576/50700	RPE65/CYP2B6/CYP2W1/ADH1A/ADH6/AWAT2/UGT2B4/CYP1A2/UGT2A2/CYP3A7/CYP2A6/UGT2A1/UGT1A8/RDH8	https://www.kegg.jp/kegg-bin/show_pathway?hsa00830/6121%09yellow/1555%09yellow/54905%09yellow/124%09yellow/130%09yellow/158835%09yellow/7363%09yellow/1544%09yellow/574537%09yellow/1551%09yellow/1548%09yellow/10941%09yellow/54576%09yellow/50700%09yellow	Metabolism	Metabolism of cofactors and vitamins
hsa05235	PD-L1 expression and PD-1 checkpoint pathway in cancer	88	0.421601	1.68746	0.000636464	0.00506343	0.00385601	3899	tags=41%, list=22%, signal=32%	54106/3458/3725/2353/55509/5588/10125/919/920/29126/7099/6772/6300/116071/3932/7097/5133/3091/916/1432/5293/4794/4615/5728/5894/3459/4790/148022/4792/5604/4893/5603/4215/6774/3460/3845	TLR9/IFNG/JUN/FOS/BATF3/PRKCQ/RASGRP1/CD247/CD4/CD274/TLR4/STAT1/MAPK12/BATF2/LCK/TLR2/PDCD1/HIF1A/CD3E/MAPK14/PIK3CD/NFKBIE/MYD88/PTEN/RAF1/IFNGR1/NFKB1/TICAM1/NFKBIA/MAP2K1/NRAS/MAPK13/MAP3K3/STAT3/IFNGR2/KRAS	https://www.kegg.jp/kegg-bin/show_pathway?hsa05235/54106%09yellow/3458%09yellow/3725%09yellow/2353%09yellow/55509%09yellow/5588%09yellow/10125%09yellow/919%09yellow/920%09yellow/29126%09yellow/7099%09yellow/6772%09yellow/6300%09yellow/116071%09yellow/3932%09yellow/7097%09yellow/5133%09yellow/3091%09yellow/916%09yellow/1432%09yellow/5293%09yellow/4794%09yellow/4615%09yellow/5728%09yellow/5894%09ye…	Human Diseases	Cancer: overview
hsa04141	Protein processing in endoplasmic reticulum	164	0.350194	1.53701	0.000605835	0.00506343	0.00385601	4939	tags=39%, list=28%, signal=28%	80343/91319/30001/4121/22926/3309/23645/1409/10130/58505/3310/5599/57134/64215/811/23480/9532/746/9871/7993/79748/51726/3998/29927/10952/9978/6747/55432/7326/6396/824/10484/9601/10961/821/7322/84061/7321/9695/55741/51360/468/10483/581/54788/1650/1410/4217/285126/29978/27248/55757/578/81567/51465/23471/10294/5602/26270/11231/9373/7323/2923/7184	SEL1L2/DERL3/ERO1A/MAN1A1/ATF6/HSPA5/PPP1R15A/CRYAA/PDIA6/OSTC/HSPA6/MAPK8/MAN1C1/DNAJC1/CALR/SEC61G/BAG2/TMEM258/SEC24D/UBXN8/LMAN1L/DNAJB11/LMAN1/SEC61A1/SEC61B/RBX1/SSR3/YOD1/UBE2G1/SEC13/CAPN2/SEC23A/PDIA4/ERP29/CANX/UBE2D2/MAGT1/UBE2D1/EDEM1/EDEM2/MBTPS2/ATF4/SEC23B/BAX/DNAJB12/DDOST/CRYAB/MAP3K5/DNAJC5G/UBQLN2/ERLEC1/UGGT2/BAK1/TXNDC5/UBE2J1/TRAM1/DNAJA2/MAPK10/FBXO6/SEC63/PLAA/UBE2D3/PDIA3…	https://www.kegg.jp/kegg-bin/show_pathway?hsa04141/80343%09yellow/91319%09yellow/30001%09yellow/4121%09yellow/22926%09yellow/3309%09yellow/23645%09yellow/1409%09yellow/10130%09yellow/58505%09yellow/3310%09yellow/5599%09yellow/57134%09yellow/64215%09yellow/811%09yellow/23480%09yellow/9532%09yellow/746%09yellow/9871%09yellow/7993%09yellow/79748%09yellow/51726%09yellow/3998%09yellow/29927%09yellow/1…	Genetic Information Processing	Folding, sorting and degradation
hsa04510	Focal adhesion	200	0.332854	1.49698	0.000623012	0.00506343	0.00385601	4091	tags=37%, list=23%, signal=29%	2012/256076/3371/1293/3725/10398/5228/131873/7057/8516/3791/6696/3910/1286/859/4233/3676/1282/5880/4638/9475/2534/5599/7058/80310/3655/7414/3680/3082/3908/3918/4660/3909/7409/5293/5156/1278/857/3673/4659/10627/5159/1729/5728/56924/5894/1277/5879/55742/7791/824/1291/5578/5923/7424/5604/3915/7422/284217/103910/5747/3685/3480/2885/7408/1311/3694/5906/387/329/71/5500/5062/2324	EMP1/COL6A5/TNC/COL6A3/JUN/MYL9/PGF/COL6A6/THBS1/ITGA8/KDR/SPP1/LAMA4/COL4A4/CAV3/MET/ITGA4/COL4A1/RAC2/MYLK/ROCK2/FYN/MAPK8/THBS2/PDGFD/ITGA6/VCL/ITGA9/HGF/LAMA2/LAMC2/PPP1R12B/LAMA3/VAV1/PIK3CD/PDGFRA/COL1A2/CAV1/ITGA2/PPP1R12A/MYL12A/PDGFRB/DIAPH1/PTEN/PAK6/RAF1/COL1A1/RAC1/PARVA/ZYX/CAPN2/COL6A1/PRKCA/RASGRF1/VEGFC/MAP2K1/LAMC1/VEGFA/LAMA1/MYL12B/PTK2/ITGAV/IGF1R/GRB2/VASP/COMP/ITGB6/RAP1A/RH…	https://www.kegg.jp/kegg-bin/show_pathway?hsa04510/2012%09yellow/256076%09yellow/3371%09yellow/1293%09yellow/3725%09yellow/10398%09yellow/5228%09yellow/131873%09yellow/7057%09yellow/8516%09yellow/3791%09yellow/6696%09yellow/3910%09yellow/1286%09yellow/859%09yellow/4233%09yellow/3676%09yellow/1282%09yellow/5880%09yellow/4638%09yellow/9475%09yellow/2534%09yellow/5599%09yellow/7058%09yellow/80310%09…	Cellular Processes	Cellular community - eukaryotes
hsa04658	Th1 and Th2 cell differentiation	87	0.427402	1.7073	0.00114936	0.00894498	0.00681197	3194	tags=36%, list=18%, signal=29%	3567/3458/30009/3725/2353/3118/5588/3559/919/3122/920/3561/3109/6772/3596/5599/6300/3113/3932/54567/916/1432/3566/3123/4794/3459/4094/3115/3119/4790/4792	IL5/IFNG/TBX21/JUN/FOS/HLA-DQA2/PRKCQ/IL2RA/CD247/HLA-DRA/CD4/IL2RG/HLA-DMB/STAT1/IL13/MAPK8/MAPK12/HLA-DPA1/LCK/DLL4/CD3E/MAPK14/IL4R/HLA-DRB1/NFKBIE/IFNGR1/MAF/HLA-DPB1/HLA-DQB1/NFKB1/NFKBIA	https://www.kegg.jp/kegg-bin/show_pathway?hsa04658/3567%09yellow/3458%09yellow/30009%09yellow/3725%09yellow/2353%09yellow/3118%09yellow/5588%09yellow/3559%09yellow/919%09yellow/3122%09yellow/920%09yellow/3561%09yellow/3109%09yellow/6772%09yellow/3596%09yellow/5599%09yellow/6300%09yellow/3113%09yellow/3932%09yellow/54567%09yellow/916%09yellow/1432%09yellow/3566%09yellow/3123%09yellow/4794%09yellow…	Organismal Systems	Immune system
hsa04145	Phagosome	144	0.358173	1.54727	0.00130281	0.00992353	0.00755718	4019	tags=45%, list=23%, signal=35%	3135/30835/4360/8685/2214/1514/2213/3118/7278/4973/4481/7057/84617/2209/2212/10381/2215/3122/64581/3109/347733/7099/4689/3684/245972/81035/7058/3113/7097/7280/1520/811/8992/23480/3123/948/51382/3673/3689/29927/10952/5879/51606/3115/3119/10376/4353/84790/7879/5868/715/203068/9296/821/929/3685/529/3117/1311/3107/23673/71/3105/9341/526	HLA-G/CD209/MRC1/MARCO/FCGR3A/CTSL/FCGR2B/HLA-DQA2/TUBA3C/OLR1/MSR1/THBS1/TUBB6/FCGR1A/FCGR2A/TUBB3/FCGR3B/HLA-DRA/CLEC7A/HLA-DMB/TUBB2B/TLR4/NCF4/ITGAM/ATP6V0D2/COLEC12/THBS2/HLA-DPA1/TLR2/TUBB2A/CTSS/CALR/ATP6V0E1/SEC61G/HLA-DRB1/CD36/ATP6V1D/ITGA2/ITGB2/SEC61A1/SEC61B/RAC1/ATP6V1H/HLA-DPB1/HLA-DQB1/TUBA1B/MPO/TUBA1C/RAB7A/RAB5A/C1R/TUBB/ATP6V1F/CANX/CD14/ITGAV/ATP6V1E1/HLA-DQA1/COMP/HLA-C/STX1…	https://www.kegg.jp/kegg-bin/show_pathway?hsa04145/3135%09yellow/30835%09yellow/4360%09yellow/8685%09yellow/2214%09yellow/1514%09yellow/2213%09yellow/3118%09yellow/7278%09yellow/4973%09yellow/4481%09yellow/7057%09yellow/84617%09yellow/2209%09yellow/2212%09yellow/10381%09yellow/2215%09yellow/3122%09yellow/64581%09yellow/3109%09yellow/347733%09yellow/7099%09yellow/4689%09yellow/3684%09yellow/245972…	Cellular Processes	Transport and catabolism
hsa04066	HIF-1 signaling pathway	103	0.38589	1.58417	0.00176847	0.0131898	0.0100446	3855	tags=42%, list=22%, signal=33%	3569/5054/3458/160287/3101/285/3099/4843/6513/7099/7010/2026/112399/1906/1026/5230/2597/3091/5163/5293/5209/817/3945/7076/54583/3939/80201/284/9978/3459/2023/3162/4790/230/5578/5604/5336/7422/3480/4055/8569/6774/3460	IL6/SERPINE1/IFNG/LDHAL6A/HK3/ANGPT2/HK2/NOS2/SLC2A1/TLR4/TEK/ENO2/EGLN3/EDN1/CDKN1A/PGK1/GAPDH/HIF1A/PDK1/PIK3CD/PFKFB3/CAMK2D/LDHB/TIMP1/EGLN1/LDHA/HKDC1/ANGPT1/RBX1/IFNGR1/ENO1/HMOX1/NFKB1/ALDOC/PRKCA/MAP2K1/PLCG2/VEGFA/IGF1R/LTBR/MKNK1/STAT3/IFNGR2	https://www.kegg.jp/kegg-bin/show_pathway?hsa04066/3569%09yellow/5054%09yellow/3458%09yellow/160287%09yellow/3101%09yellow/285%09yellow/3099%09yellow/4843%09yellow/6513%09yellow/7099%09yellow/7010%09yellow/2026%09yellow/112399%09yellow/1906%09yellow/1026%09yellow/5230%09yellow/2597%09yellow/3091%09yellow/5163%09yellow/5293%09yellow/5209%09yellow/817%09yellow/3945%09yellow/7076%09yellow/54583%09ye…	Environmental Information Processing	Signal transduction
hsa05167	Kaposi sarcoma-associated herpesvirus infection	176	0.335143	1.48499	0.00212615	0.0155339	0.0118297	4136	tags=38%, list=23%, signal=29%	3569/3135/836/2919/3725/2353/285/942/1234/1230/1232/3383/4067/7538/2921/2920/5294/801/3055/6772/5599/6300/3455/1026/9976/805/3091/355/1432/5293/94235/91860/1827/643246/6850/5894/2791/1437/7314/3459/5879/4790/2787/2793/100507436/148022/2782/4792/10379/5604/5336/7422/4893/2790/5603/581/1019/6774/3107/3845/7132/3105/64422/3716/8678/440738	IL6/HLA-G/CASP3/CXCL1/JUN/FOS/ANGPT2/CD86/CCR5/CCR1/CCR3/ICAM1/LYN/ZFP36/CXCL3/CXCL2/PIK3CG/CALM1/HCK/STAT1/MAPK8/MAPK12/IFNAR2/CDKN1A/CLEC2B/CALM2/HIF1A/FAS/MAPK14/PIK3CD/GNG8/CALML4/RCAN1/MAP1LC3B2/SYK/RAF1/GNG11/CSF2/UBB/IFNGR1/RAC1/NFKB1/GNG5/GNGT2/MICA/TICAM1/GNB1/NFKBIA/IRF9/MAP2K1/PLCG2/VEGFA/NRAS/GNG10/MAPK13/BAX/CDK4/STAT3/HLA-C/KRAS/TNFRSF1A/HLA-A/ATG3/JAK1/BECN1/MAP1LC3C	https://www.kegg.jp/kegg-bin/show_pathway?hsa05167/3569%09yellow/3135%09yellow/836%09yellow/2919%09yellow/3725%09yellow/2353%09yellow/285%09yellow/942%09yellow/1234%09yellow/1230%09yellow/1232%09yellow/3383%09yellow/4067%09yellow/7538%09yellow/2921%09yellow/2920%09yellow/5294%09yellow/801%09yellow/3055%09yellow/6772%09yellow/5599%09yellow/6300%09yellow/3455%09yellow/1026%09yellow/9976%09yellow/80…	Human Diseases	Infectious disease: viral
hsa04975	Fat digestion and absorption	36	-0.660182	-1.81001	0.00217125	0.0155462	0.011839	2502	tags=42%, list=14%, signal=36%	10555/949/10554/8694/1056/391013/29881/26279/80168/376497/8399/2169/2168/346606/5406	AGPAT2/SCARB1/AGPAT1/DGAT1/CEL/PLA2G2C/NPC1L1/PLA2G2D/MOGAT2/SLC27A1/PLA2G10/FABP2/FABP1/MOGAT3/PNLIP	https://www.kegg.jp/kegg-bin/show_pathway?hsa04975/10555%09yellow/949%09yellow/10554%09yellow/8694%09yellow/1056%09yellow/391013%09yellow/29881%09yellow/26279%09yellow/80168%09yellow/376497%09yellow/8399%09yellow/2169%09yellow/2168%09yellow/346606%09yellow/5406%09yellow	Organismal Systems	Digestive system
hsa05170	Human immunodeficiency virus 1 infection	194	0.318522	1.42791	0.00283477	0.019899	0.0151539	4443	tags=38%, list=25%, signal=28%	200315/3135/836/6885/9582/3725/2353/1234/164668/919/684/920/115004/7099/60489/1072/801/5880/7188/5599/6300/356/340061/7097/805/7852/7465/916/355/1432/5293/811/567/891/94235/91860/2773/4615/56924/5894/2791/1073/9978/9133/5879/23118/4790/2787/2793/2770/5578/2782/4792/5604/5336/8905/4893/5747/23291/2790/5603/581/3107/3845/7132/3105/5062/578/1398/54205/6891/2771/8945	APOBEC3A/HLA-G/CASP3/MAP3K7/APOBEC3B/JUN/FOS/CCR5/APOBEC3H/CD247/BST2/CD4/CGAS/TLR4/APOBEC3G/CFL1/CALM1/RAC2/TRAF5/MAPK8/MAPK12/FASLG/STING1/TLR2/CALM2/CXCR4/WEE1/CD3E/FAS/MAPK14/PIK3CD/CALR/B2M/CCNB1/GNG8/CALML4/GNAI3/MYD88/PAK6/RAF1/GNG11/CFL2/RBX1/CCNB2/RAC1/TAB2/NFKB1/GNG5/GNGT2/GNAI1/PRKCA/GNB1/NFKBIA/MAP2K1/PLCG2/AP1S2/NRAS/PTK2/FBXW11/GNG10/MAPK13/BAX/HLA-C/KRAS/TNFRSF1A/HLA-A/PAK2/BAK1/CR…	https://www.kegg.jp/kegg-bin/show_pathway?hsa05170/200315%09yellow/3135%09yellow/836%09yellow/6885%09yellow/9582%09yellow/3725%09yellow/2353%09yellow/1234%09yellow/164668%09yellow/919%09yellow/684%09yellow/920%09yellow/115004%09yellow/7099%09yellow/60489%09yellow/1072%09yellow/801%09yellow/5880%09yellow/7188%09yellow/5599%09yellow/6300%09yellow/356%09yellow/340061%09yellow/7097%09yellow/805%09yel…	Human Diseases	Infectious disease: viral
hsa05120	Epithelial cell signaling in Helicobacter pylori infection	69	0.426358	1.63274	0.00298764	0.0205688	0.015664	3708	tags=41%, list=21%, signal=32%	836/2919/3579/3725/3577/4233/1839/4067/2921/2920/245972/5599/6300/58494/1432/8992/83700/51382/7082/5879/51606/4790/4792/5336/9296/5603/529/6868	CASP3/CXCL1/CXCR2/JUN/CXCR1/MET/HBEGF/LYN/CXCL3/CXCL2/ATP6V0D2/MAPK8/MAPK12/JAM2/MAPK14/ATP6V0E1/JAM3/ATP6V1D/TJP1/RAC1/ATP6V1H/NFKB1/NFKBIA/PLCG2/ATP6V1F/MAPK13/ATP6V1E1/ADAM17	https://www.kegg.jp/kegg-bin/show_pathway?hsa05120/836%09yellow/2919%09yellow/3579%09yellow/3725%09yellow/3577%09yellow/4233%09yellow/1839%09yellow/4067%09yellow/2921%09yellow/2920%09yellow/245972%09yellow/5599%09yellow/6300%09yellow/58494%09yellow/1432%09yellow/8992%09yellow/83700%09yellow/51382%09yellow/7082%09yellow/5879%09yellow/51606%09yellow/4790%09yellow/4792%09yellow/5336%09yellow/9296%09…	Human Diseases	Infectious disease: bacterial
hsa04977	Vitamin digestion and absorption	24	-0.710934	-1.81266	0.00325477	0.0219851	0.0167425	1383	tags=25%, list=8%, signal=23%	6573/10560/158835/25974/5948/5406	SLC19A1/SLC19A2/AWAT2/MMACHC/RBP2/PNLIP	https://www.kegg.jp/kegg-bin/show_pathway?hsa04977/6573%09yellow/10560%09yellow/158835%09yellow/25974%09yellow/5948%09yellow/5406%09yellow	Organismal Systems	Digestive system
hsa04080	Neuroactive ligand-receptor interaction	303	-0.416928	-1.44649	0.00355058	0.023539	0.0179259	1955	tags=23%, list=11%, signal=21%	1816/10203/153/339403/151/2890/887/6755/6750/5031/9170/5745/4985/27346/2891/2911/4829/6344/344838/2859/57105/5173/5032/2906/1146/6752/5443/3358/2862/2916/6013/51083/3360/283869/680/4543/4158/10888/3355/3061/4986/797/5746/2914/2846/9127/1269/2642/59350/4161/2561/2893/553/3952/1135/3827/1137/2560/2797/7253/1143/5340/9340/6866/2922/1081/3352/84539/56923	DRD5/CALCRL/ADRB1/RXFP4/ADRA2B/GRIA1/CCKBR/SSTR5/SST/P2RY6/LPAR2/PTH1R/OPRD1/TMEM97/GRIA2/GRM1/NMBR/SCTR/PAQR9/GPR35/CYSLTR2/PDYN/P2RY11/GRIN2D/CHRNG/SSTR2/POMC/HTR2C/MLNR/GRM6/RLN1/GAL/HTR4/NPW/BRS3/MTNR1A/MC2R/GPR83/HTR1F/HCRTR1/OPRK1/CALCB/PTH2R/GRM4/LPAR4/P2RX6/CNR2/GCGR/RXFP1/MC5R/GABRB2/GRIA4/AVPR1B/LEP/CHRNA2/KNG1/CHRNA4/GABRB1/GNRH2/TSHR/CHRNB4/PLG/GLP2R/TAC3/GRP/CGA/HTR1D/MCHR2/NMUR2	https://www.kegg.jp/kegg-bin/show_pathway?hsa04080/1816%09yellow/10203%09yellow/153%09yellow/339403%09yellow/151%09yellow/2890%09yellow/887%09yellow/6755%09yellow/6750%09yellow/5031%09yellow/9170%09yellow/5745%09yellow/4985%09yellow/27346%09yellow/2891%09yellow/2911%09yellow/4829%09yellow/6344%09yellow/344838%09yellow/2859%09yellow/57105%09yellow/5173%09yellow/5032%09yellow/2906%09yellow/1146%09y…	Environmental Information Processing	Signaling molecules and interaction
hsa04974	Protein digestion and absorption	94	0.379601	1.5373	0.00405038	0.0263643	0.0200775	3280	tags=37%, list=19%, signal=30%	256076/1293/1360/4225/1803/1281/131873/1504/5547/5646/1306/5222/1359/1286/3784/643834/1310/7512/1282/643847/4311/1305/1289/206358/1295/91522/1278/7373/1290/6546/1277/1303/1291/340267/2006	COL6A5/COL6A3/CPB1/MEP1B/DPP4/COL3A1/COL6A6/CTRB1/PRCP/PRSS3/COL15A1/PGA5/CPA3/COL4A4/KCNQ1/PGA3/COL19A1/XPNPEP2/COL4A1/PGA4/MME/COL13A1/COL5A1/SLC36A1/COL8A1/COL23A1/COL1A2/COL14A1/COL5A2/SLC8A1/COL1A1/COL12A1/COL6A1/COL28A1/ELN	https://www.kegg.jp/kegg-bin/show_pathway?hsa04974/256076%09yellow/1293%09yellow/1360%09yellow/4225%09yellow/1803%09yellow/1281%09yellow/131873%09yellow/1504%09yellow/5547%09yellow/5646%09yellow/1306%09yellow/5222%09yellow/1359%09yellow/1286%09yellow/3784%09yellow/643834%09yellow/1310%09yellow/7512%09yellow/1282%09yellow/643847%09yellow/4311%09yellow/1305%09yellow/1289%09yellow/206358%09yellow/12…	Organismal Systems	Digestive system
hsa04152	AMPK signaling pathway	119	-0.492451	-1.59149	0.00431247	0.027569	0.0209949	4083	tags=36%, list=23%, signal=28%	5564/200186/53632/1080/2475/5106/29904/3479/10891/5529/6199/5290/5468/8408/3953/148327/6794/5211/207/1374/3643/9370/3991/8660/595/28227/9586/1375/32/2203/7249/5105/2194/1149/8789/5291/8471/2998/5207/3952/84699/3172/2538	PRKAB1/CRTC2/PRKAG3/CFTR/MTOR/PCK2/EEF2K/IGF1/PPARGC1A/PPP2R5E/RPS6KB2/PIK3CA/PPARG/ULK1/LEPR/CREB3L4/STK11/PFKL/AKT1/CPT1A/INSR/ADIPOQ/LIPE/IRS2/CCND1/PPP2R3B/CREB5/CPT1B/ACACB/FBP1/TSC2/PCK1/FASN/CIDEA/FBP2/PIK3CB/IRS4/GYS2/PFKFB1/LEP/CREB3L3/HNF4A/G6PC1	https://www.kegg.jp/kegg-bin/show_pathway?hsa04152/5564%09yellow/200186%09yellow/53632%09yellow/1080%09yellow/2475%09yellow/5106%09yellow/29904%09yellow/3479%09yellow/10891%09yellow/5529%09yellow/6199%09yellow/5290%09yellow/5468%09yellow/8408%09yellow/3953%09yellow/148327%09yellow/6794%09yellow/5211%09yellow/207%09yellow/1374%09yellow/3643%09yellow/9370%09yellow/3991%09yellow/8660%09yellow/595%09…	Environmental Information Processing	Signal transduction
hsa05034	Alcoholism	175	0.318181	1.40803	0.00447217	0.0280883	0.0213904	3610	tags=37%, list=20%, signal=29%	8355/8342/1812/8969/8343/440689/8368/8330/2904/8367/8331/8352/121504/2354/8354/8366/8356/5569/8329/8340/440093/8346/3017/8338/115482686/8345/801/3021/653604/126961/333932/8968/805/8351/7054/94235/9734/91860/2773/8365/3020/5894/54145/8337/723790/2791/128312/8334/8339/2778/6571/2787/2793/3013/2770/4129/2782/5604/4893/4128/2790/8363/468/8362	H3C8/H2BC14/DRD1/H2AC11/H2BC7/H2BC18/H4C13/H2AC15/GRIN2B/H4C5/H2AC14/H3C3/H4C16/FOSB/H3C11/H4C2/H3C12/PKIA/H2AC13/H2BC13/H3-5/H2BC10/H2BC5/H2AC20/H2AL3/H2BC9/CALM1/H3-3B/H3C13/H3C14/H3C15/H3C7/CALM2/H3C4/TH/GNG8/HDAC9/CALML4/GNAI3/H4C8/H3-3A/RAF1/H2BC12L/H2AC18/H2AC19/GNG11/H2BC26/H2AC6/H2BC8/GNAS/SLC18A2/GNG5/GNGT2/H2AC7/GNAI1/MAOB/GNB1/MAP2K1/NRAS/MAOA/GNG10/H4C11/ATF4/H4C12	https://www.kegg.jp/kegg-bin/show_pathway?hsa05034/8355%09yellow/8342%09yellow/1812%09yellow/8969%09yellow/8343%09yellow/440689%09yellow/8368%09yellow/8330%09yellow/2904%09yellow/8367%09yellow/8331%09yellow/8352%09yellow/121504%09yellow/2354%09yellow/8354%09yellow/8366%09yellow/8356%09yellow/5569%09yellow/8329%09yellow/8340%09yellow/440093%09yellow/8346%09yellow/3017%09yellow/8338%09yellow/115482…	Human Diseases	Substance dependence
hsa01250	Biosynthesis of nucleotide sugars	37	0.510692	1.72406	0.00489179	0.0301941	0.0229941	3567	tags=43%, list=20%, signal=35%	3101/3099/9945/6675/4351/2673/2585/2582/7360/80201/7358/2584/2821/10020/55276/55907	HK3/HK2/GFPT2/UAP1/MPI/GFPT1/GALK2/GALE/UGP2/HKDC1/UGDH/GALK1/GPI/GNE/PGM2/CMAS	https://www.kegg.jp/kegg-bin/show_pathway?hsa01250/3101%09yellow/3099%09yellow/9945%09yellow/6675%09yellow/4351%09yellow/2673%09yellow/2585%09yellow/2582%09yellow/7360%09yellow/80201%09yellow/7358%09yellow/2584%09yellow/2821%09yellow/10020%09yellow/55276%09yellow/55907%09yellow	Metabolism	Global and overview maps
hsa04950	Maturity onset diabetes of the young	16	-0.754399	-1.77623	0.00562653	0.0341406	0.0259995	308	tags=38%, list=2%, signal=37%	5313/5080/3110/6927/3172/3175	PKLR/PAX6/MNX1/HNF1A/HNF4A/ONECUT1	https://www.kegg.jp/kegg-bin/show_pathway?hsa04950/5313%09yellow/5080%09yellow/3110%09yellow/6927%09yellow/3172%09yellow/3175%09yellow	Human Diseases	Endocrine and metabolic disease
hsa05204	Chemical carcinogenesis - DNA adducts	51	-0.584104	-1.69197	0.00591461	0.0352905	0.0268752	927	tags=22%, list=5%, signal=20%	64816/1557/7363/10/6799/1544/574537/1551/1548/10941/54576	CYP3A43/CYP2C19/UGT2B4/NAT2/SULT1A2/CYP1A2/UGT2A2/CYP3A7/CYP2A6/UGT2A1/UGT1A8	https://www.kegg.jp/kegg-bin/show_pathway?hsa05204/64816%09yellow/1557%09yellow/7363%09yellow/10%09yellow/6799%09yellow/1544%09yellow/574537%09yellow/1551%09yellow/1548%09yellow/10941%09yellow/54576%09yellow	Human Diseases	Cancer: overview
hsa05135	Yersinia infection	134	0.336088	1.4361	0.00609278	0.0357577	0.0272309	4789	tags=41%, list=27%, signal=30%	3569/6885/3725/2353/114548/925/3586/9844/6347/2212/3676/8935/653857/920/926/6197/7099/5880/9475/5599/6300/3932/58484/834/1432/7409/5293/3937/4615/5879/23118/10096/10094/4790/148022/81873/4792/5604/391/6196/5747/5603/387/10552/71/7456/6093/1398/3678/382/5602/6714/7410/10092/8976	IL6/MAP3K7/JUN/FOS/NLRP3/CD8A/IL10/ELMO1/CCL2/FCGR2A/ITGA4/SKAP2/ACTR3C/CD4/CD8B/RPS6KA3/TLR4/RAC2/ROCK2/MAPK8/MAPK12/LCK/NLRC4/CASP1/MAPK14/VAV1/PIK3CD/LCP2/MYD88/RAC1/TAB2/ACTR3/ARPC3/NFKB1/TICAM1/ARPC5L/NFKBIA/MAP2K1/RHOG/RPS6KA2/PTK2/MAPK13/RHOA/ARPC1A/ACTG1/WIPF1/ROCK1/CRK/ITGA5/ARF6/MAPK10/SRC/VAV2/ARPC5/WASL	https://www.kegg.jp/kegg-bin/show_pathway?hsa05135/3569%09yellow/6885%09yellow/3725%09yellow/2353%09yellow/114548%09yellow/925%09yellow/3586%09yellow/9844%09yellow/6347%09yellow/2212%09yellow/3676%09yellow/8935%09yellow/653857%09yellow/920%09yellow/926%09yellow/6197%09yellow/7099%09yellow/5880%09yellow/9475%09yellow/5599%09yellow/6300%09yellow/3932%09yellow/58484%09yellow/834%09yellow/1432%09yell…	Human Diseases	Infectious disease: bacterial
hsa04625	C-type lectin receptor signaling pathway	99	0.364589	1.48713	0.00720709	0.0416151	0.0316916	3579	tags=34%, list=20%, signal=28%	3569/338339/30835/3725/2207/114548/3586/64581/801/6772/5599/6300/805/6237/26253/834/1432/8915/51266/5293/10892/91860/5971/868/6850/5894/4790/22800/4792/10379/5336/4893/4046/5603	IL6/CLEC4D/CD209/JUN/FCER1G/NLRP3/IL10/CLEC7A/CALM1/STAT1/MAPK8/MAPK12/CALM2/RRAS/CLEC4E/CASP1/MAPK14/BCL10/CLEC1B/PIK3CD/MALT1/CALML4/RELB/CBLB/SYK/RAF1/NFKB1/RRAS2/NFKBIA/IRF9/PLCG2/NRAS/LSP1/MAPK13	https://www.kegg.jp/kegg-bin/show_pathway?hsa04625/3569%09yellow/338339%09yellow/30835%09yellow/3725%09yellow/2207%09yellow/114548%09yellow/3586%09yellow/64581%09yellow/801%09yellow/6772%09yellow/5599%09yellow/6300%09yellow/805%09yellow/6237%09yellow/26253%09yellow/834%09yellow/1432%09yellow/8915%09yellow/51266%09yellow/5293%09yellow/10892%09yellow/91860%09yellow/5971%09yellow/868%09yellow/6850%0…	Organismal Systems	Immune system
hsa05132	Salmonella infection	246	0.28487	1.3116	0.00755317	0.0429212	0.0326862	3991	tags=33%, list=23%, signal=26%	54106/3569/836/6885/3725/23643/2353/10398/7278/114548/84617/9844/10381/6281/3071/653857/8797/7100/10006/347733/7099/5294/838/9475/5599/5788/6300/7097/2597/58484/7280/6237/834/1432/8655/5293/302/9367/6990/57381/26084/4615/10627/5894/5898/6993/64746/5879/23118/10376/10096/10094/84790/7295/4790/7879/5286/81873/5868/4792/837/388/203068/5604/257364/9266/391/103910/10671/929/5603/51429/83658/581/387/10…	TLR9/IL6/CASP3/MAP3K7/JUN/LY96/FOS/MYL9/TUBA3C/NLRP3/TUBB6/ELMO1/TUBB3/S100A10/NCKAP1L/ACTR3C/TNFRSF10A/TLR5/ABI1/TUBB2B/TLR4/PIK3CG/CASP5/ROCK2/MAPK8/PTPRC/MAPK12/TLR2/GAPDH/NLRC4/TUBB2A/RRAS/CASP1/MAPK14/DYNLL1/PIK3CD/ANXA2/RAB9A/DYNLT3/RHOJ/ARHGEF26/MYD88/MYL12A/RAF1/RALA/DYNLT1/ACBD3/RAC1/TAB2/TUBA1B/ACTR3/ARPC3/TUBA1C/TXN/NFKB1/RAB7A/PIK3C2A/ARPC5L/RAB5A/NFKBIA/CASP4/RHOB/TUBB/MAP2K1/SNX33/C…	https://www.kegg.jp/kegg-bin/show_pathway?hsa05132/54106%09yellow/3569%09yellow/836%09yellow/6885%09yellow/3725%09yellow/23643%09yellow/2353%09yellow/10398%09yellow/7278%09yellow/114548%09yellow/84617%09yellow/9844%09yellow/10381%09yellow/6281%09yellow/3071%09yellow/653857%09yellow/8797%09yellow/7100%09yellow/10006%09yellow/347733%09yellow/7099%09yellow/5294%09yellow/838%09yellow/9475%09yellow/55…	Human Diseases	Infectious disease: bacterial
hsa04744	Phototransduction	24	-0.67901	-1.73126	0.00802069	0.0448657	0.0341671	2393	tags=38%, list=14%, signal=32%	2979/163688/810/1258/8787/131890/6010/5145/2986	GUCA1B/CALML6/CALML3/CNGB1/RGS9/GRK7/RHO/PDE6A/GUCY2F	https://www.kegg.jp/kegg-bin/show_pathway?hsa04744/2979%09yellow/163688%09yellow/810%09yellow/1258%09yellow/8787%09yellow/131890%09yellow/6010%09yellow/5145%09yellow/2986%09yellow	Organismal Systems	Sensory system
hsa05143	African trypanosomiasis	35	0.497962	1.66108	0.00871966	0.0472976	0.036019	2112	tags=40%, list=12%, signal=35%	54106/3569/3458/8542/3586/3910/3250/3383/7412/335/356/3620/355/2150	TLR9/IL6/IFNG/APOL1/IL10/LAMA4/HPR/ICAM1/VCAM1/APOA1/FASLG/IDO1/FAS/F2RL1	https://www.kegg.jp/kegg-bin/show_pathway?hsa05143/54106%09yellow/3569%09yellow/3458%09yellow/8542%09yellow/3586%09yellow/3910%09yellow/3250%09yellow/3383%09yellow/7412%09yellow/335%09yellow/356%09yellow/3620%09yellow/355%09yellow/2150%09yellow	Human Diseases	Infectious disease: parasitic
hsa05418	Fluid shear stress and atherosclerosis	134	0.329816	1.4093	0.00870398	0.0472976	0.036019	4029	tags=34%, list=23%, signal=27%	3458/6885/1514/3725/2353/5327/4313/1843/3791/6347/859/3383/7412/801/5880/5599/1906/6300/7850/3552/1003/805/5175/652/1432/5293/857/3554/91860/9446/5879/3162/7295/4790/6612/4258/7422/6383/5747/3685/5603/387/387082/7132/71/4217	IFNG/MAP3K7/CTSL/JUN/FOS/PLAT/MMP2/DUSP1/KDR/CCL2/CAV3/ICAM1/VCAM1/CALM1/RAC2/MAPK8/EDN1/MAPK12/IL1R2/IL1A/CDH5/CALM2/PECAM1/BMP4/MAPK14/PIK3CD/CAV1/IL1R1/CALML4/GSTO1/RAC1/HMOX1/TXN/NFKB1/SUMO3/MGST2/VEGFA/SDC2/PTK2/ITGAV/MAPK13/RHOA/SUMO4/TNFRSF1A/ACTG1/MAP3K5	https://www.kegg.jp/kegg-bin/show_pathway?hsa05418/3458%09yellow/6885%09yellow/1514%09yellow/3725%09yellow/2353%09yellow/5327%09yellow/4313%09yellow/1843%09yellow/3791%09yellow/6347%09yellow/859%09yellow/3383%09yellow/7412%09yellow/801%09yellow/5880%09yellow/5599%09yellow/1906%09yellow/6300%09yellow/7850%09yellow/3552%09yellow/1003%09yellow/805%09yellow/5175%09yellow/652%09yellow/1432%09yellow/52…	Human Diseases	Cardiovascular disease
hsa03260	Virion - Human immunodeficiency virus	4	0.887288	1.61301	0.00910581	0.0486549	0.0370527	1991	tags=100%, list=11%, signal=89%	30835/1234/920/7852	CD209/CCR5/CD4/CXCR4	https://www.kegg.jp/kegg-bin/show_pathway?hsa03260/30835%09yellow/1234%09yellow/920%09yellow/7852%09yellow	Genetic Information Processing	Information processing in viruses
hsa04514	Cell adhesion molecules	153	0.316432	1.37565	0.00933641	0.0491535	0.0374324	2029	tags=27%, list=12%, signal=24%	22829/4099/9075/3135/100132463/942/3118/23562/925/201633/8516/5010/941/3383/3897/3676/6402/80380/3122/920/1001/6403/64101/926/7412/29126/3109/1493/90952/933/3684/5788/3113/25945/1003/3655/58494/5133/3680/5175/94030	NLGN4Y/MAG/CLDN2/HLA-G/CLDN24/CD86/HLA-DQA2/CLDN14/CD8A/TIGIT/ITGA8/CLDN11/CD80/ICAM1/L1CAM/ITGA4/SELL/PDCD1LG2/HLA-DRA/CD4/CDH3/SELP/LRRC4/CD8B/VCAM1/CD274/HLA-DMB/CTLA4/ESAM/CD22/ITGAM/PTPRC/HLA-DPA1/NECTIN3/CDH5/ITGA6/JAM2/PDCD1/ITGA9/PECAM1/LRRC4B	https://www.kegg.jp/kegg-bin/show_pathway?hsa04514/22829%09yellow/4099%09yellow/9075%09yellow/3135%09yellow/100132463%09yellow/942%09yellow/3118%09yellow/23562%09yellow/925%09yellow/201633%09yellow/8516%09yellow/5010%09yellow/941%09yellow/3383%09yellow/3897%09yellow/3676%09yellow/6402%09yellow/80380%09yellow/3122%09yellow/920%09yellow/1001%09yellow/6403%09yellow/64101%09yellow/926%09yellow/7412%0…	Environmental Information Processing	Signaling molecules and interaction
hsa04217	Necroptosis	142	0.319733	1.37836	0.0107527	0.0557893	0.0424858	4225	tags=36%, list=24%, signal=28%	100526767/3458/8969/8330/90865/8331/114548/5836/8329/246/8338/83447/115482686/8797/7099/7188/6772/5599/3455/356/3552/2512/7128/25978/2752/834/355/817/51510/8337/723790/3459/8334/824/3013/148022/5478/10379/7417/51652/7416/581/6774/3460/57132/329/7132/283748/3716/100137049/5481	RNF103-CHMP3/IFNG/H2AC11/H2AC15/IL33/H2AC14/NLRP3/PYGL/H2AC13/ALOX15/H2AC20/SLC25A31/H2AL3/TNFRSF10A/TLR4/TRAF5/STAT1/MAPK8/IFNAR2/FASLG/IL1A/FTL/TNFAIP3/CHMP2B/GLUL/CASP1/FAS/CAMK2D/CHMP5/H2AC18/H2AC19/IFNGR1/H2AC6/CAPN2/H2AC7/TICAM1/PPIA/IRF9/VDAC2/CHMP3/VDAC1/BAX/STAT3/IFNGR2/CHMP1B/BIRC2/TNFRSF1A/PLA2G4D/JAK1/PLA2G4B/PPID	https://www.kegg.jp/kegg-bin/show_pathway?hsa04217/100526767%09yellow/3458%09yellow/8969%09yellow/8330%09yellow/90865%09yellow/8331%09yellow/114548%09yellow/5836%09yellow/8329%09yellow/246%09yellow/8338%09yellow/83447%09yellow/115482686%09yellow/8797%09yellow/7099%09yellow/7188%09yellow/6772%09yellow/5599%09yellow/3455%09yellow/356%09yellow/3552%09yellow/2512%09yellow/7128%09yellow/25978%09yellow…	Cellular Processes	Cell growth and death
hsa00232	Caffeine metabolism	5	-0.889708	-1.61592	0.011913	0.0609266	0.0463981	544	tags=60%, list=3%, signal=58%	10/1544/1548	NAT2/CYP1A2/CYP2A6	https://www.kegg.jp/kegg-bin/show_pathway?hsa00232/10%09yellow/1544%09yellow/1548%09yellow	Metabolism	Biosynthesis of other secondary metabolites
hsa05033	Nicotine addiction	31	-0.625006	-1.66938	0.012593	0.0634971	0.0483557	1760	tags=29%, list=10%, signal=26%	2890/2891/2906/2561/2893/774/1137/2560/246213	GRIA1/GRIA2/GRIN2D/GABRB2/GRIA4/CACNA1B/CHRNA4/GABRB1/SLC17A8	https://www.kegg.jp/kegg-bin/show_pathway?hsa05033/2890%09yellow/2891%09yellow/2906%09yellow/2561%09yellow/2893%09yellow/774%09yellow/1137%09yellow/2560%09yellow/246213%09yellow	Human Diseases	Substance dependence
hsa05150	Staphylococcus aureus infection	86	0.364045	1.45184	0.013622	0.0677318	0.0515805	1690	tags=37%, list=10%, signal=34%	1673/100289462/55894/414325/3860/713/2214/3868/2213/3118/1668/3426/2359/712/3586/1667/5648/728358/2209/2212/2357/3383/716/2215/714/3122/6403/3109/728/3684/54474/3113	DEFB4A/DEFB4B/DEFB103B/DEFB103A/KRT13/C1QB/FCGR3A/KRT16/FCGR2B/HLA-DQA2/DEFA3/CFI/FPR3/C1QA/IL10/DEFA1/MASP1/DEFA1B/FCGR1A/FCGR2A/FPR1/ICAM1/C1S/FCGR3B/C1QC/HLA-DRA/SELP/HLA-DMB/C5AR1/ITGAM/KRT20/HLA-DPA1	https://www.kegg.jp/kegg-bin/show_pathway?hsa05150/1673%09yellow/100289462%09yellow/55894%09yellow/414325%09yellow/3860%09yellow/713%09yellow/2214%09yellow/3868%09yellow/2213%09yellow/3118%09yellow/1668%09yellow/3426%09yellow/2359%09yellow/712%09yellow/3586%09yellow/1667%09yellow/5648%09yellow/728358%09yellow/2209%09yellow/2212%09yellow/2357%09yellow/3383%09yellow/716%09yellow/2215%09yellow/714%0…	Human Diseases	Infectious disease: bacterial
hsa04520	Adherens junction	91	0.354095	1.42484	0.0167963	0.0823711	0.062729	4877	tags=44%, list=28%, signal=32%	6885/10398/4233/7048/57493/5880/9475/2534/25945/1003/7414/5787/7082/10627/4008/5879/2241/8936/103910/5795/3480/5906/387/6591/54922/71/8826/57154/11235/6093/9411/52/55698/5819/6714/1460/5770/8976/889/81607	MAP3K7/MYL9/MET/TGFBR2/HEG1/RAC2/ROCK2/FYN/NECTIN3/CDH5/VCL/PTPRB/TJP1/MYL12A/LMO7/RAC1/FER/WASF1/MYL12B/PTPRJ/IGF1R/RAP1A/RHOA/SNAI2/RASIP1/ACTG1/IQGAP1/SMURF1/PDCD10/ROCK1/ARHGAP29/ACP1/RADIL/NECTIN2/SRC/CSNK2B/PTPN1/WASL/KRIT1/NECTIN4	https://www.kegg.jp/kegg-bin/show_pathway?hsa04520/6885%09yellow/10398%09yellow/4233%09yellow/7048%09yellow/57493%09yellow/5880%09yellow/9475%09yellow/2534%09yellow/25945%09yellow/1003%09yellow/7414%09yellow/5787%09yellow/7082%09yellow/10627%09yellow/4008%09yellow/5879%09yellow/2241%09yellow/8936%09yellow/103910%09yellow/5795%09yellow/3480%09yellow/5906%09yellow/387%09yellow/6591%09yellow/54922%0…	Cellular Processes	Cellular community - eukaryotes
hsa05200	Pathways in cancer	501	0.241322	1.17722	0.0173647	0.0840074	0.0639751	3973	tags=31%, list=23%, signal=25%	4312/3567/3569/3458/2249/8823/3562/836/4914/2737/3568/5732/9002/3725/2353/2252/6387/5228/7473/4313/3575/185/23462/3910/3559/1286/10125/4233/7476/7048/4843/1282/6513/3601/3561/10235/801/5880/7188/1436/6772/7043/9475/867/3596/5599/112399/4616/1906/83593/3455/2322/356/1026/898/3655/8648/54567/805/1902/26508/3082/1439/3908/1647/3918/3091/7852/652/7849/355/3566/3909/5900/5293/4254/23566/2122/5156/7039…	MMP1/IL5/IL6/IFNG/FGF4/FGF16/IL3/CASP3/NTRK1/GLI3/IL5RA/PTGER2/F2RL3/JUN/FOS/FGF7/CXCL12/PGF/WNT3/MMP2/IL7R/AGTR1/HEY1/LAMA4/IL2RA/COL4A4/RASGRP1/MET/WNT7A/TGFBR2/NOS2/COL4A1/SLC2A1/IL15RA/IL2RG/RASGRP2/CALM1/RAC2/TRAF5/CSF1R/STAT1/TGFB3/ROCK2/CBL/IL13/MAPK8/EGLN3/GADD45B/EDN1/RASSF5/IFNAR2/FLT3/FASLG/CDKN1A/CCNE1/ITGA6/NCOA1/DLL4/CALM2/LPAR1/HEYL/HGF/CSF2RB/LAMA2/GADD45A/LAMC2/HIF1A/CXCR4/BMP4/P…		Human Diseases	Cancer: overview
hsa01040	Biosynthesis of unsaturated fatty acids	27	-0.630065	-1.64219	0.0178178	0.0850502	0.0647692	2864	tags=41%, list=16%, signal=34%	122970/10965/9524/641371/79071/60481/3992/570/83401/9415/54898	ACOT4/ACOT2/TECR/ACOT1/ELOVL6/ELOVL5/FADS1/BAAT/ELOVL3/FADS2/ELOVL2	https://www.kegg.jp/kegg-bin/show_pathway?hsa01040/122970%09yellow/10965%09yellow/9524%09yellow/641371%09yellow/79071%09yellow/60481%09yellow/3992%09yellow/570%09yellow/83401%09yellow/9415%09yellow/54898%09yellow	Metabolism	Lipid metabolism
hsa04672	Intestinal immune network for IgA production	43	0.436961	1.52414	0.0202362	0.0940853	0.0716498	3081	tags=47%, list=17%, signal=38%	608/3567/3569/942/3118/6387/3586/10673/941/3676/3122/3601/3109/3113/7852/3123/3115/3119/7040/23495	TNFRSF17/IL5/IL6/CD86/HLA-DQA2/CXCL12/IL10/TNFSF13B/CD80/ITGA4/HLA-DRA/IL15RA/HLA-DMB/HLA-DPA1/CXCR4/HLA-DRB1/HLA-DPB1/HLA-DQB1/TGFB1/TNFRSF13B	https://www.kegg.jp/kegg-bin/show_pathway?hsa04672/608%09yellow/3567%09yellow/3569%09yellow/942%09yellow/3118%09yellow/6387%09yellow/3586%09yellow/10673%09yellow/941%09yellow/3676%09yellow/3122%09yellow/3601%09yellow/3109%09yellow/3113%09yellow/7852%09yellow/3123%09yellow/3115%09yellow/3119%09yellow/7040%09yellow/23495%09yellow	Organismal Systems	Immune system
hsa04622	RIG-I-like receptor signaling pathway	56	0.403777	1.48573	0.0201934	0.0940853	0.0716498	2208	tags=23%, list=13%, signal=20%	56832/6885/9636/843/57169/5599/6300/338376/340061/10010/1432/64135/3627	IFNK/MAP3K7/ISG15/CASP10/ZNFX1/MAPK8/MAPK12/IFNE/STING1/TANK/MAPK14/IFIH1/CXCL10	https://www.kegg.jp/kegg-bin/show_pathway?hsa04622/56832%09yellow/6885%09yellow/9636%09yellow/843%09yellow/57169%09yellow/5599%09yellow/6300%09yellow/338376%09yellow/340061%09yellow/10010%09yellow/1432%09yellow/64135%09yellow/3627%09yellow	Organismal Systems	Immune system
hsa04610	Complement and coagulation cascades	76	0.367671	1.43226	0.0210343	0.0962126	0.0732698	1859	tags=41%, list=11%, signal=37%	1378/3818/5054/11326/713/1380/9002/2162/5055/5327/725/3426/5329/712/5648/1604/4179/716/5270/2152/714/5265/3053/2243/728/7035/3684/3078/5328/2151/710	CR1/KLKB1/SERPINE1/VSIG4/C1QB/CR2/F2RL3/F13A1/SERPINB2/PLAT/C4BPB/CFI/PLAUR/C1QA/MASP1/CD55/CD46/C1S/SERPINE2/F3/C1QC/SERPINA1/SERPIND1/FGA/C5AR1/TFPI/ITGAM/CFHR1/PLAU/F2RL2/SERPING1	https://www.kegg.jp/kegg-bin/show_pathway?hsa04610/1378%09yellow/3818%09yellow/5054%09yellow/11326%09yellow/713%09yellow/1380%09yellow/9002%09yellow/2162%09yellow/5055%09yellow/5327%09yellow/725%09yellow/3426%09yellow/5329%09yellow/712%09yellow/5648%09yellow/1604%09yellow/4179%09yellow/716%09yellow/5270%09yellow/2152%09yellow/714%09yellow/5265%09yellow/3053%09yellow/2243%09yellow/728%09yellow/703…	Organismal Systems	Immune system
hsa04670	Leukocyte transendothelial migration	112	0.328632	1.36683	0.0212313	0.0962126	0.0732698	3834	tags=42%, list=22%, signal=33%	9075/100132463/6387/10398/23562/4313/5010/3383/3676/7070/7412/90952/5880/4689/3684/9475/6300/83593/3702/1003/58494/7414/5175/7852/1432/4478/7409/5293/83700/2773/10627/3689/9069/4267/5879/2770/5578/5336/103910/149461/5747/100506658/5603/49861/7408/5906/387	CLDN2/CLDN24/CXCL12/MYL9/CLDN14/MMP2/CLDN11/ICAM1/ITGA4/THY1/VCAM1/ESAM/RAC2/NCF4/ITGAM/ROCK2/MAPK12/RASSF5/ITK/CDH5/JAM2/VCL/PECAM1/CXCR4/MAPK14/MSN/VAV1/PIK3CD/JAM3/GNAI3/MYL12A/ITGB2/CLDN12/CD99/RAC1/GNAI1/PRKCA/PLCG2/MYL12B/CLDN19/PTK2/OCLN/MAPK13/CLDN20/VASP/RAP1A/RHOA	https://www.kegg.jp/kegg-bin/show_pathway?hsa04670/9075%09yellow/100132463%09yellow/6387%09yellow/10398%09yellow/23562%09yellow/4313%09yellow/5010%09yellow/3383%09yellow/3676%09yellow/7070%09yellow/7412%09yellow/90952%09yellow/5880%09yellow/4689%09yellow/3684%09yellow/9475%09yellow/6300%09yellow/83593%09yellow/3702%09yellow/1003%09yellow/58494%09yellow/7414%09yellow/5175%09yellow/7852%09yellow/14…	Organismal Systems	Immune system
hsa05320	Autoimmune thyroid disease	35	0.46633	1.55556	0.0221625	0.0991771	0.0755274	2264	tags=43%, list=13%, signal=37%	3567/3002/3135/942/3118/5551/3586/941/3122/3109/1493/356/3113/355/3123	IL5/GZMB/HLA-G/CD86/HLA-DQA2/PRF1/IL10/CD80/HLA-DRA/HLA-DMB/CTLA4/FASLG/HLA-DPA1/FAS/HLA-DRB1	https://www.kegg.jp/kegg-bin/show_pathway?hsa05320/3567%09yellow/3002%09yellow/3135%09yellow/942%09yellow/3118%09yellow/5551%09yellow/3586%09yellow/941%09yellow/3122%09yellow/3109%09yellow/1493%09yellow/356%09yellow/3113%09yellow/355%09yellow/3123%09yellow	Human Diseases	Immune disease
hsa00601	Glycosphingolipid biosynthesis - lacto and neolacto series	28	0.496112	1.57165	0.0254408	0.110385	0.0840625	3588	tags=46%, list=20%, signal=37%	10690/10331/53947/79369/84002/8702/10678/2528/2525/2527/2523/2526/2683	FUT9/B3GNT3/A4GALT/B3GNT4/B3GNT5/B4GALT4/B3GNT2/FUT6/FUT3/FUT5/FUT1/FUT4/B4GALT1	https://www.kegg.jp/kegg-bin/show_pathway?hsa00601/10690%09yellow/10331%09yellow/53947%09yellow/79369%09yellow/84002%09yellow/8702%09yellow/10678%09yellow/2528%09yellow/2525%09yellow/2527%09yellow/2523%09yellow/2526%09yellow/2683%09yellow	Metabolism	Glycan biosynthesis and metabolism
hsa00982	Drug metabolism - cytochrome P450	54	-0.526518	-1.53895	0.0254482	0.110385	0.0840625	916	tags=19%, list=5%, signal=18%	1555/124/130/1557/7363/1544/574537/1548/10941/54576	CYP2B6/ADH1A/ADH6/CYP2C19/UGT2B4/CYP1A2/UGT2A2/CYP2A6/UGT2A1/UGT1A8	https://www.kegg.jp/kegg-bin/show_pathway?hsa00982/1555%09yellow/124%09yellow/130%09yellow/1557%09yellow/7363%09yellow/1544%09yellow/574537%09yellow/1548%09yellow/10941%09yellow/54576%09yellow	Metabolism	Xenobiotics biodegradation and metabolism
hsa05163	Human cytomegalovirus infection	206	0.279571	1.26343	0.025592	0.110385	0.0840625	4399	tags=37%, list=25%, signal=28%	3569/3135/836/3579/5732/6387/1234/1230/1232/6347/6348/115004/6351/801/5880/7188/9475/6300/356/1026/340061/805/7852/355/1432/5293/811/5156/567/94235/3554/91860/2773/5731/10672/5894/2791/5879/2778/4790/2787/2793/113/2770/5578/2782/4792/5733/5604/7422/4893/5747/2790/3685/5603/468/107/2885/581/5567/1019/387/6774/3107/3845/5734/7132/3105/1978/3716/578/6093/1398/54205/6891/2771	IL6/HLA-G/CASP3/CXCR2/PTGER2/CXCL12/CCR5/CCR1/CCR3/CCL2/CCL3/CGAS/CCL4/CALM1/RAC2/TRAF5/ROCK2/MAPK12/FASLG/CDKN1A/STING1/CALM2/CXCR4/FAS/MAPK14/PIK3CD/CALR/PDGFRA/B2M/GNG8/IL1R1/CALML4/GNAI3/PTGER1/GNA13/RAF1/GNG11/RAC1/GNAS/NFKB1/GNG5/GNGT2/ADCY7/GNAI1/PRKCA/GNB1/NFKBIA/PTGER3/MAP2K1/VEGFA/NRAS/PTK2/GNG10/ITGAV/MAPK13/ATF4/ADCY1/GRB2/BAX/PRKACB/CDK4/RHOA/STAT3/HLA-C/KRAS/PTGER4/TNFRSF1A/HLA-A/EI…	https://www.kegg.jp/kegg-bin/show_pathway?hsa05163/3569%09yellow/3135%09yellow/836%09yellow/3579%09yellow/5732%09yellow/6387%09yellow/1234%09yellow/1230%09yellow/1232%09yellow/6347%09yellow/6348%09yellow/115004%09yellow/6351%09yellow/801%09yellow/5880%09yellow/7188%09yellow/9475%09yellow/6300%09yellow/356%09yellow/1026%09yellow/340061%09yellow/805%09yellow/7852%09yellow/355%09yellow/1432%09yellow…	Human Diseases	Infectious disease: viral
hsa05130	Pathogenic Escherichia coli infection	195	0.280529	1.25853	0.0268329	0.114359	0.0870893	4554	tags=42%, list=26%, signal=32%	3569/9075/836/100132463/6885/3725/2353/7278/4629/114548/23562/84617/5010/2212/10381/3071/3059/653857/8797/7100/10006/2017/347733/7099/9475/2534/5599/6300/356/2597/7280/1902/834/355/1432/4643/9871/3554/4615/4430/7082/10672/4542/9069/5879/23118/10376/10096/10094/84790/4790/8936/81873/4792/4645/837/203068/9266/57121/149461/100506658/5603/4690/49861/10972/581/387/10552/7132/71/7456/26285/5062/8440/57…	IL6/CLDN2/CASP3/CLDN24/MAP3K7/JUN/FOS/TUBA3C/MYH11/NLRP3/CLDN14/TUBB6/CLDN11/FCGR2A/TUBB3/NCKAP1L/HCLS1/ACTR3C/TNFRSF10A/TLR5/ABI1/CTTN/TUBB2B/TLR4/ROCK2/FYN/MAPK8/MAPK12/FASLG/GAPDH/TUBB2A/LPAR1/CASP1/FAS/MAPK14/MYO1E/SEC24D/IL1R1/MYD88/MYO1B/TJP1/GNA13/MYO1F/CLDN12/RAC1/TAB2/TUBA1B/ACTR3/ARPC3/TUBA1C/NFKB1/WASF1/ARPC5L/NFKBIA/MYO5B/CASP4/TUBB/CYTH2/LPAR5/CLDN19/OCLN/MAPK13/NCK1/CLDN20/TMED10/BA…	https://www.kegg.jp/kegg-bin/show_pathway?hsa05130/3569%09yellow/9075%09yellow/836%09yellow/100132463%09yellow/6885%09yellow/3725%09yellow/2353%09yellow/7278%09yellow/4629%09yellow/114548%09yellow/23562%09yellow/84617%09yellow/5010%09yellow/2212%09yellow/10381%09yellow/3071%09yellow/3059%09yellow/653857%09yellow/8797%09yellow/7100%09yellow/10006%09yellow/2017%09yellow/347733%09yellow/7099%09yello…	Human Diseases	Infectious disease: bacterial
hsa04664	Fc epsilon RI signaling pathway	67	0.372699	1.41964	0.0285913	0.119931	0.0913321	4146	tags=43%, list=24%, signal=33%	3567/3562/2207/4067/5880/241/3596/2534/5599/6300/695/1432/7409/5293/3937/6850/5894/1437/5879/5578/5604/5336/4893/5603/2885/3845/240/283748/100137049	IL5/IL3/FCER1G/LYN/RAC2/ALOX5AP/IL13/FYN/MAPK8/MAPK12/BTK/MAPK14/VAV1/PIK3CD/LCP2/SYK/RAF1/CSF2/RAC1/PRKCA/MAP2K1/PLCG2/NRAS/MAPK13/GRB2/KRAS/ALOX5/PLA2G4D/PLA2G4B	https://www.kegg.jp/kegg-bin/show_pathway?hsa04664/3567%09yellow/3562%09yellow/2207%09yellow/4067%09yellow/5880%09yellow/241%09yellow/3596%09yellow/2534%09yellow/5599%09yellow/6300%09yellow/695%09yellow/1432%09yellow/7409%09yellow/5293%09yellow/3937%09yellow/6850%09yellow/5894%09yellow/1437%09yellow/5879%09yellow/5578%09yellow/5604%09yellow/5336%09yellow/4893%09yellow/5603%09yellow/2885%09yellow/…	Organismal Systems	Immune system
hsa04210	Apoptosis	134	0.305575	1.30572	0.0288102	0.119931	0.0913321	4029	tags=31%, list=23%, signal=24%	3002/3562/836/4914/1514/3725/2353/7278/5551/1513/843/4170/8797/4803/5599/4616/356/1439/1647/1520/355/5293/1521/4001/5894/332/10376/84790/824/4790/4792/5604/5414/1075/4893/468/581/3845/329/7132/71/4217	GZMB/IL3/CASP3/NTRK1/CTSL/JUN/FOS/TUBA3C/PRF1/CTSK/CASP10/MCL1/TNFRSF10A/NGF/MAPK8/GADD45B/FASLG/CSF2RB/GADD45A/CTSS/FAS/PIK3CD/CTSW/LMNB1/RAF1/BIRC5/TUBA1B/TUBA1C/CAPN2/NFKB1/NFKBIA/MAP2K1/SEPTIN4/CTSC/NRAS/ATF4/BAX/KRAS/BIRC2/TNFRSF1A/ACTG1/MAP3K5	https://www.kegg.jp/kegg-bin/show_pathway?hsa04210/3002%09yellow/3562%09yellow/836%09yellow/4914%09yellow/1514%09yellow/3725%09yellow/2353%09yellow/7278%09yellow/5551%09yellow/1513%09yellow/843%09yellow/4170%09yellow/8797%09yellow/4803%09yellow/5599%09yellow/4616%09yellow/356%09yellow/1439%09yellow/1647%09yellow/1520%09yellow/355%09yellow/5293%09yellow/1521%09yellow/4001%09yellow/5894%09yellow/33…	Cellular Processes	Cell growth and death
hsa05416	Viral myocarditis	66	0.370473	1.40672	0.0316303	0.130157	0.0991197	4007	tags=50%, list=23%, signal=39%	3135/836/942/3118/5551/1604/859/941/3383/3122/3109/5880/2534/3113/6444/1982/3908/3123/27/857/8910/3689/5879/3115/3119/6443/284217/3117/6641/958/3107/71/3105	HLA-G/CASP3/CD86/HLA-DQA2/PRF1/CD55/CAV3/CD80/ICAM1/HLA-DRA/HLA-DMB/RAC2/FYN/HLA-DPA1/SGCD/EIF4G2/LAMA2/HLA-DRB1/ABL2/CAV1/SGCE/ITGB2/RAC1/HLA-DPB1/HLA-DQB1/SGCB/LAMA1/HLA-DQA1/SNTB1/CD40/HLA-C/ACTG1/HLA-A	https://www.kegg.jp/kegg-bin/show_pathway?hsa05416/3135%09yellow/836%09yellow/942%09yellow/3118%09yellow/5551%09yellow/1604%09yellow/859%09yellow/941%09yellow/3383%09yellow/3122%09yellow/3109%09yellow/5880%09yellow/2534%09yellow/3113%09yellow/6444%09yellow/1982%09yellow/3908%09yellow/3123%09yellow/27%09yellow/857%09yellow/8910%09yellow/3689%09yellow/5879%09yellow/3115%09yellow/3119%09yellow/6443%…	Human Diseases	Cardiovascular disease
hsa04270	Vascular smooth muscle contraction	132	0.303521	1.29475	0.0323076	0.131433	0.100092	3129	tags=33%, list=18%, signal=28%	2977/796/133/5320/72/59/10242/10398/4629/5588/552/185/10335/10266/5739/27094/551/94274/148/801/50487/4638/9475/1906/5322/147/805/2983/4660/2982/1907/3779/10267/91860/4659/5581/775/5583/10672/5894/2778/5592/113/5578	GUCY1A2/CALCA/ADM/PLA2G2A/ACTG2/ACTA2/KCNMB2/MYL9/MYH11/PRKCQ/AVPR1A/AGTR1/IRAG1/RAMP2/PTGIR/KCNMB3/AVP/PPP1R14A/ADRA1A/CALM1/PLA2G3/MYLK/ROCK2/EDN1/PLA2G5/ADRA1B/CALM2/GUCY1B1/PPP1R12B/GUCY1A1/EDN2/KCNMB1/RAMP1/CALML4/PPP1R12A/PRKCE/CACNA1C/PRKCH/GNA13/RAF1/GNAS/PRKG1/ADCY7/PRKCA	https://www.kegg.jp/kegg-bin/show_pathway?hsa04270/2977%09yellow/796%09yellow/133%09yellow/5320%09yellow/72%09yellow/59%09yellow/10242%09yellow/10398%09yellow/4629%09yellow/5588%09yellow/552%09yellow/185%09yellow/10335%09yellow/10266%09yellow/5739%09yellow/27094%09yellow/551%09yellow/94274%09yellow/148%09yellow/801%09yellow/50487%09yellow/4638%09yellow/9475%09yellow/1906%09yellow/5322%09yellow/14…	Organismal Systems	Circulatory system
hsa04922	Glucagon signaling pathway	98	-0.453952	-1.43646	0.0334887	0.133211	0.101445	2943	tags=24%, list=17%, signal=21%	148327/5330/5211/207/1374/5256/3948/815/818/163688/5465/9586/1375/816/32/810/2203/5105/8789/2998/2642/5207/84699/2538	CREB3L4/PLCB2/PFKL/AKT1/CPT1A/PHKA2/LDHC/CAMK2A/CAMK2G/CALML6/PPARA/CREB5/CPT1B/CAMK2B/ACACB/CALML3/FBP1/PCK1/FBP2/GYS2/GCGR/PFKFB1/CREB3L3/G6PC1	https://www.kegg.jp/kegg-bin/show_pathway?hsa04922/148327%09yellow/5330%09yellow/5211%09yellow/207%09yellow/1374%09yellow/5256%09yellow/3948%09yellow/815%09yellow/818%09yellow/163688%09yellow/5465%09yellow/9586%09yellow/1375%09yellow/816%09yellow/32%09yellow/810%09yellow/2203%09yellow/5105%09yellow/8789%09yellow/2998%09yellow/2642%09yellow/5207%09yellow/84699%09yellow/2538%09yellow	Organismal Systems	Endocrine system
hsa04915	Estrogen signaling pathway	132	-0.429416	-1.4015	0.0334651	0.133211	0.101445	4135	tags=33%, list=23%, signal=25%	51806/1388/9568/2289/2550/399694/114/4318/2288/2775/1509/3265/5290/5605/3866/148327/5330/207/3885/2852/163688/3762/9586/111/125115/810/2911/3765/5443/3882/162605/5291/3886/3884/342574/147183/3760/8689/84699/390792/3883/8687/353288	CALML5/ATF6B/GABBR2/FKBP5/GABBR1/SHC4/ADCY8/MMP9/FKBP4/GNAO1/CTSD/HRAS/PIK3CA/MAP2K2/KRT15/CREB3L4/PLCB2/AKT1/KRT34/GPER1/CALML6/KCNJ5/CREB5/ADCY5/KRT40/CALML3/GRM1/KCNJ9/POMC/KRT32/KRT28/PIK3CB/KRT35/KRT33B/KRT27/KRT25/KCNJ3/KRT36/CREB3L3/KRT39/KRT33A/KRT38/KRT26	https://www.kegg.jp/kegg-bin/show_pathway?hsa04915/51806%09yellow/1388%09yellow/9568%09yellow/2289%09yellow/2550%09yellow/399694%09yellow/114%09yellow/4318%09yellow/2288%09yellow/2775%09yellow/1509%09yellow/3265%09yellow/5290%09yellow/5605%09yellow/3866%09yellow/148327%09yellow/5330%09yellow/207%09yellow/3885%09yellow/2852%09yellow/163688%09yellow/3762%09yellow/9586%09yellow/111%09yellow/125115%0…	Organismal Systems	Endocrine system
hsa00053	Ascorbate and aldarate metabolism	20	-0.643367	-1.58476	0.0348559	0.134106	0.102128	585	tags=20%, list=3%, signal=19%	7363/574537/10941/54576	UGT2B4/UGT2A2/UGT2A1/UGT1A8	https://www.kegg.jp/kegg-bin/show_pathway?hsa00053/7363%09yellow/574537%09yellow/10941%09yellow/54576%09yellow	Metabolism	Carbohydrate metabolism
hsa03320	PPAR signaling pathway	71	-0.48364	-1.46865	0.0352123	0.134106	0.102128	2473	tags=32%, list=14%, signal=28%	9370/10062/5465/8309/364/1375/11001/28965/2173/1593/336/5105/3158/440503/5346/376497/23205/81616/729359/9415/2169/2168/100509620	ADIPOQ/NR1H3/PPARA/ACOX2/AQP7/CPT1B/SLC27A2/SLC27A6/FABP7/CYP27A1/APOA2/PCK1/HMGCS2/PLIN5/PLIN1/SLC27A1/ACSBG1/ACSBG2/PLIN4/FADS2/FABP2/FABP1/AQP7B	https://www.kegg.jp/kegg-bin/show_pathway?hsa03320/9370%09yellow/10062%09yellow/5465%09yellow/8309%09yellow/364%09yellow/1375%09yellow/11001%09yellow/28965%09yellow/2173%09yellow/1593%09yellow/336%09yellow/5105%09yellow/3158%09yellow/440503%09yellow/5346%09yellow/376497%09yellow/23205%09yellow/81616%09yellow/729359%09yellow/9415%09yellow/2169%09yellow/2168%09yellow/100509620%09yellow	Organismal Systems	Endocrine system
hsa03250	Viral life cycle - HIV-1	62	0.373325	1.39914	0.0346572	0.134106	0.102128	3395	tags=31%, list=19%, signal=25%	200315/9582/1234/164668/684/4600/920/60489/7852/4130/5901/4599/10015/8850/256987/905/5478/4300/7251	APOBEC3A/APOBEC3B/CCR5/APOBEC3H/BST2/MX2/CD4/APOBEC3G/CXCR4/MAP1A/RAN/MX1/PDCD6IP/KAT2B/SERINC5/CCNT2/PPIA/MLLT3/TSG101	https://www.kegg.jp/kegg-bin/show_pathway?hsa03250/200315%09yellow/9582%09yellow/1234%09yellow/164668%09yellow/684%09yellow/4600%09yellow/920%09yellow/60489%09yellow/7852%09yellow/4130%09yellow/5901%09yellow/4599%09yellow/10015%09yellow/8850%09yellow/256987%09yellow/905%09yellow/5478%09yellow/4300%09yellow/7251%09yellow	Genetic Information Processing	Information processing in viruses
hsa04512	ECM-receptor interaction	86	0.340083	1.35628	0.0342633	0.134106	0.102128	3734	tags=37%, list=21%, signal=29%	256076/3371/1293/131873/7057/8516/6696/3910/1286/3676/2814/1282/961/7058/3655/3680/3908/3918/3909/948/1278/3161/3673/1277/9899/1291/255743/3915/284217/3685/1311/3694	COL6A5/TNC/COL6A3/COL6A6/THBS1/ITGA8/SPP1/LAMA4/COL4A4/ITGA4/GP5/COL4A1/CD47/THBS2/ITGA6/ITGA9/LAMA2/LAMC2/LAMA3/CD36/COL1A2/HMMR/ITGA2/COL1A1/SV2B/COL6A1/NPNT/LAMC1/LAMA1/ITGAV/COMP/ITGB6	https://www.kegg.jp/kegg-bin/show_pathway?hsa04512/256076%09yellow/3371%09yellow/1293%09yellow/131873%09yellow/7057%09yellow/8516%09yellow/6696%09yellow/3910%09yellow/1286%09yellow/3676%09yellow/2814%09yellow/1282%09yellow/961%09yellow/7058%09yellow/3655%09yellow/3680%09yellow/3908%09yellow/3918%09yellow/3909%09yellow/948%09yellow/1278%09yellow/3161%09yellow/3673%09yellow/1277%09yellow/9899%09yel…	Environmental Information Processing	Signaling molecules and interaction
hsa04151	PI3K-Akt signaling pathway	327	0.25046	1.18331	0.0391892	0.147681	0.112465	3899	tags=34%, list=22%, signal=27%	8115/3569/2249/8823/3562/256076/3371/4914/1293/1440/285/2252/5228/131873/3575/7057/8516/3791/6696/9180/3910/3559/1286/4233/374/930/54541/3676/1282/4170/4803/3561/7099/7010/5294/23678/1436/9048/3455/2322/356/7058/1026/80310/3164/898/3655/7097/5515/1902/3680/3082/2668/3908/3918/3566/3909/5293/4254/23566/5521/5156/7039/1278/2069/94235/3673/10161/5159/55012/6850/5728/5894/2791/3574/1277/284/5879/5979…	TCL1A/IL6/FGF4/FGF16/IL3/COL6A5/TNC/NTRK1/COL6A3/CSF3/ANGPT2/FGF7/PGF/COL6A6/IL7R/THBS1/ITGA8/KDR/SPP1/OSMR/LAMA4/IL2RA/COL4A4/MET/AREG/CD19/DDIT4/ITGA4/COL4A1/MCL1/NGF/IL2RG/TLR4/TEK/PIK3CG/SGK3/CSF1R/ARTN/IFNAR2/FLT3/FASLG/THBS2/CDKN1A/PDGFD/NR4A1/CCNE1/ITGA6/TLR2/PPP2CA/LPAR1/ITGA9/HGF/GDNF/LAMA2/LAMC2/IL4R/LAMA3/PIK3CD/KITLG/LPAR3/PPP2R2B/PDGFRA/TGFA/COL1A2/EREG/GNG8/ITGA2/LPAR6/PDGFRB/PPP2R3…	https://www.kegg.jp/kegg-bin/show_pathway?hsa04151/8115%09yellow/3569%09yellow/2249%09yellow/8823%09yellow/3562%09yellow/256076%09yellow/3371%09yellow/4914%09yellow/1293%09yellow/1440%09yellow/285%09yellow/2252%09yellow/5228%09yellow/131873%09yellow/3575%09yellow/7057%09yellow/8516%09yellow/3791%09yellow/6696%09yellow/9180%09yellow/3910%09yellow/3559%09yellow/1286%09yellow/4233%09yellow/374%09yel…	Environmental Information Processing	Signal transduction
hsa04973	Carbohydrate digestion and absorption	41	-0.535653	-1.5001	0.0421956	0.155732	0.118596	1522	tags=20%, list=9%, signal=18%	276/278/480/277/80834/83756/5291/2538	AMY1A/AMY1C/ATP1A4/AMY1B/TAS1R2/TAS1R3/PIK3CB/G6PC1	https://www.kegg.jp/kegg-bin/show_pathway?hsa04973/276%09yellow/278%09yellow/480%09yellow/277%09yellow/80834%09yellow/83756%09yellow/5291%09yellow/2538%09yellow	Organismal Systems	Digestive system
hsa00980	Metabolism of xenobiotics by cytochrome P450	57	-0.499376	-1.47157	0.0418536	0.155732	0.118596	3642	tags=37%, list=21%, signal=29%	2052/218/2946/127/22977/4257/874/1565/374875/3290/126/1572/1555/124/130/7363/1544/574537/1548/10941/54576	EPHX1/ALDH3A1/GSTM2/ADH4/AKR7A3/MGST1/CBR3/CYP2D6/HSD11B1L/HSD11B1/ADH1C/CYP2F1/CYP2B6/ADH1A/ADH6/UGT2B4/CYP1A2/UGT2A2/CYP2A6/UGT2A1/UGT1A8	https://www.kegg.jp/kegg-bin/show_pathway?hsa00980/2052%09yellow/218%09yellow/2946%09yellow/127%09yellow/22977%09yellow/4257%09yellow/874%09yellow/1565%09yellow/374875%09yellow/3290%09yellow/126%09yellow/1572%09yellow/1555%09yellow/124%09yellow/130%09yellow/7363%09yellow/1544%09yellow/574537%09yellow/1548%09yellow/10941%09yellow/54576%09yellow	Metabolism	Xenobiotics biodegradation and metabolism
hsa05110	Vibrio cholerae infection	48	0.394216	1.40566	0.0444352	0.162325	0.123617	4320	tags=48%, list=24%, signal=36%	30001/3784/11015/245972/9414/8992/23480/51382/7082/29927/10952/11014/51606/2778/9601/5578/5336/9296/529/5567/71/526/375	ERO1A/KCNQ1/KDELR3/ATP6V0D2/TJP2/ATP6V0E1/SEC61G/ATP6V1D/TJP1/SEC61A1/SEC61B/KDELR2/ATP6V1H/GNAS/PDIA4/PRKCA/PLCG2/ATP6V1F/ATP6V1E1/PRKACB/ACTG1/ATP6V1B2/ARF1	https://www.kegg.jp/kegg-bin/show_pathway?hsa05110/30001%09yellow/3784%09yellow/11015%09yellow/245972%09yellow/9414%09yellow/8992%09yellow/23480%09yellow/51382%09yellow/7082%09yellow/29927%09yellow/10952%09yellow/11014%09yellow/51606%09yellow/2778%09yellow/9601%09yellow/5578%09yellow/5336%09yellow/9296%09yellow/529%09yellow/5567%09yellow/71%09yellow/526%09yellow/375%09yellow	Human Diseases	Infectious disease: bacterial
hsa01212	Fatty acid metabolism	57	-0.496306	-1.46253	0.0450199	0.162799	0.123978	4367	tags=33%, list=25%, signal=25%	1892/34/8310/84869/51102/39/1374/9524/10449/79071/60481/1375/3992/2194/83401/23205/81616/9415/54898	ECHS1/ACADM/ACOX3/CBR4/MECR/ACAT2/CPT1A/TECR/ACAA2/ELOVL6/ELOVL5/CPT1B/FADS1/FASN/ELOVL3/ACSBG1/ACSBG2/FADS2/ELOVL2	https://www.kegg.jp/kegg-bin/show_pathway?hsa01212/1892%09yellow/34%09yellow/8310%09yellow/84869%09yellow/51102%09yellow/39%09yellow/1374%09yellow/9524%09yellow/10449%09yellow/79071%09yellow/60481%09yellow/1375%09yellow/3992%09yellow/2194%09yellow/83401%09yellow/23205%09yellow/81616%09yellow/9415%09yellow/54898%09yellow	Metabolism	Global and overview maps
hsa00561	Glycerolipid metabolism	58	-0.489517	-1.4461	0.0501566	0.179561	0.136743	2671	tags=28%, list=15%, signal=23%	1609/196051/10555/23175/10554/57678/8694/80339/8525/1056/150763/116255/80168/1607/346606/5406	DGKQ/PLPP4/AGPAT2/LPIN1/AGPAT1/GPAM/DGAT1/PNPLA3/DGKZ/CEL/GPAT2/MOGAT1/MOGAT2/DGKB/MOGAT3/PNLIP	https://www.kegg.jp/kegg-bin/show_pathway?hsa00561/1609%09yellow/196051%09yellow/10555%09yellow/23175%09yellow/10554%09yellow/57678%09yellow/8694%09yellow/80339%09yellow/8525%09yellow/1056%09yellow/150763%09yellow/116255%09yellow/80168%09yellow/1607%09yellow/346606%09yellow/5406%09yellow	Metabolism	Lipid metabolism
hsa03267	Virion - Adenovirus	4	0.810065	1.47262	0.050802	0.179708	0.136855	938	tags=75%, list=5%, signal=71%	942/4179/941	CD86/CD46/CD80	https://www.kegg.jp/kegg-bin/show_pathway?hsa03267/942%09yellow/4179%09yellow/941%09yellow	Genetic Information Processing	Information processing in viruses
hsa03050	Proteasome	46	0.393763	1.39231	0.0512016	0.179708	0.136855	6923	tags=59%, list=39%, signal=36%	3458/122706/5685/10197/5700/5717/5715/5693/5686/5684/5706/5718/9861/10213/7979/51371/5683/5682/5690/5720/5721/5688/5687/5714/5705/5704/5701	IFNG/PSMB11/PSMA4/PSME3/PSMC1/PSMD11/PSMD9/PSMB5/PSMA5/PSMA3/PSMC6/PSMD12/PSMD6/PSMD14/SEM1/POMP/PSMA2/PSMA1/PSMB2/PSME1/PSME2/PSMA7/PSMA6/PSMD8/PSMC5/PSMC4/PSMC2	https://www.kegg.jp/kegg-bin/show_pathway?hsa03050/3458%09yellow/122706%09yellow/5685%09yellow/10197%09yellow/5700%09yellow/5717%09yellow/5715%09yellow/5693%09yellow/5686%09yellow/5684%09yellow/5706%09yellow/5718%09yellow/9861%09yellow/10213%09yellow/7979%09yellow/51371%09yellow/5683%09yellow/5682%09yellow/5690%09yellow/5720%09yellow/5721%09yellow/5688%09yellow/5687%09yellow/5714%09yellow/5705%09…	Genetic Information Processing	Folding, sorting and degradation
hsa05166	Human T-cell leukemia virus 1 infection	217	0.263664	1.19877	0.0519086	0.18042	0.137397	4124	tags=33%, list=23%, signal=26%	3569/3135/3725/2353/3118/8061/3559/3383/7048/2114/3122/920/6513/7538/83447/3601/3561/3109/7043/8829/5599/7850/3113/1026/3932/898/916/5293/811/3123/4316/567/3554/5971/4487/3689/10744/5901/5728/1437/5423/9133/3115/3119/8850/7040/4790/113/4792/25847/5604/821/4893/7417/468/107/4215/7416/3117/581/5567/1019/4055/958/3107/3845/701/890/7132/3105/3716/9519	IL6/HLA-G/JUN/FOS/HLA-DQA2/FOSL1/IL2RA/ICAM1/TGFBR2/ETS2/HLA-DRA/CD4/SLC2A1/ZFP36/SLC25A31/IL15RA/IL2RG/HLA-DMB/TGFB3/NRP1/MAPK8/IL1R2/HLA-DPA1/CDKN1A/LCK/CCNE1/CD3E/PIK3CD/CALR/HLA-DRB1/MMP7/B2M/IL1R1/RELB/MSX1/ITGB2/PTTG2/RAN/PTEN/CSF2/POLB/CCNB2/HLA-DPB1/HLA-DQB1/KAT2B/TGFB1/NFKB1/ADCY7/NFKBIA/ANAPC13/MAP2K1/CANX/NRAS/VDAC2/ATF4/ADCY1/MAP3K3/VDAC1/HLA-DQA1/BAX/PRKACB/CDK4/LTBR/CD40/HLA-C/KRAS/…	https://www.kegg.jp/kegg-bin/show_pathway?hsa05166/3569%09yellow/3135%09yellow/3725%09yellow/2353%09yellow/3118%09yellow/8061%09yellow/3559%09yellow/3383%09yellow/7048%09yellow/2114%09yellow/3122%09yellow/920%09yellow/6513%09yellow/7538%09yellow/83447%09yellow/3601%09yellow/3561%09yellow/3109%09yellow/7043%09yellow/8829%09yellow/5599%09yellow/7850%09yellow/3113%09yellow/1026%09yellow/3932%09yello…	Human Diseases	Infectious disease: viral
hsa05230	Central carbon metabolism in cancer	67	0.346999	1.32175	0.0624037	0.21076	0.160502	3620	tags=37%, list=21%, signal=30%	4914/160287/3101/3099/4233/6513/9123/441531/2322/3091/5163/5293/5156/5223/3945/3939/80201/5159/5728/5894/5979/9997/5604/4893/5315	NTRK1/LDHAL6A/HK3/HK2/MET/SLC2A1/SLC16A3/PGAM4/FLT3/HIF1A/PDK1/PIK3CD/PDGFRA/PGAM1/LDHB/LDHA/HKDC1/PDGFRB/PTEN/RAF1/RET/SCO2/MAP2K1/NRAS/PKM	https://www.kegg.jp/kegg-bin/show_pathway?hsa05230/4914%09yellow/160287%09yellow/3101%09yellow/3099%09yellow/4233%09yellow/6513%09yellow/9123%09yellow/441531%09yellow/2322%09yellow/3091%09yellow/5163%09yellow/5293%09yellow/5156%09yellow/5223%09yellow/3945%09yellow/3939%09yellow/80201%09yellow/5159%09yellow/5728%09yellow/5894%09yellow/5979%09yellow/9997%09yellow/5604%09yellow/4893%09yellow/5315%09…	Human Diseases	Cancer: overview
hsa04666	Fc gamma R-mediated phagocytosis	96	0.313289	1.27295	0.0616689	0.21076	0.160502	4742	tags=40%, list=27%, signal=29%	2214/2213/2209/2212/4067/2215/653857/8611/1072/3055/5880/5788/8613/7409/5293/8853/5581/6850/5894/1073/5879/10096/10094/5578/8936/81873/5604/5336/7408/10552/283748/100137049/50807/1398/65108/382/7410/10092	FCGR3A/FCGR2B/FCGR1A/FCGR2A/LYN/FCGR3B/ACTR3C/PLPP1/CFL1/HCK/RAC2/PTPRC/PLPP3/VAV1/PIK3CD/ASAP2/PRKCE/SYK/RAF1/CFL2/RAC1/ACTR3/ARPC3/PRKCA/WASF1/ARPC5L/MAP2K1/PLCG2/VASP/ARPC1A/PLA2G4D/PLA2G4B/ASAP1/CRK/MARCKSL1/ARF6/VAV2/ARPC5	https://www.kegg.jp/kegg-bin/show_pathway?hsa04666/2214%09yellow/2213%09yellow/2209%09yellow/2212%09yellow/4067%09yellow/2215%09yellow/653857%09yellow/8611%09yellow/1072%09yellow/3055%09yellow/5880%09yellow/5788%09yellow/8613%09yellow/7409%09yellow/5293%09yellow/8853%09yellow/5581%09yellow/6850%09yellow/5894%09yellow/1073%09yellow/5879%09yellow/10096%09yellow/10094%09yellow/5578%09yellow/8936%09y…	Organismal Systems	Immune system
hsa05205	Proteoglycans in cancer	197	0.266541	1.19728	0.0622247	0.21076	0.160502	4014	tags=37%, list=23%, signal=29%	836/1514/117581/10855/7473/4313/5329/7057/3791/287/859/4233/4060/1839/3059/7476/7291/3236/2017/7099/9475/867/6300/356/1026/5328/7097/3082/6237/3091/4660/355/1432/1634/4478/7409/5293/1278/857/817/3673/4659/7484/5894/1277/5879/7040/11211/8326/8323/22800/5578/3316/5604/5336/7422/4893/6383/5747/7074/3685/3480/1655/5603/2549/2885/5567/1975/387/6774/3845/71/5500	CASP3/CTSL/TWIST2/HPSE/WNT3/MMP2/PLAUR/THBS1/KDR/ANK2/CAV3/MET/LUM/HBEGF/HCLS1/WNT7A/TWIST1/HOXD10/CTTN/TLR4/ROCK2/CBL/MAPK12/FASLG/CDKN1A/PLAU/TLR2/HGF/RRAS/HIF1A/PPP1R12B/FAS/MAPK14/DCN/MSN/VAV1/PIK3CD/COL1A2/CAV1/CAMK2D/ITGA2/PPP1R12A/WNT9B/RAF1/COL1A1/RAC1/TGFB1/FZD10/FZD9/FZD6/RRAS2/PRKCA/HSPB2/MAP2K1/PLCG2/VEGFA/NRAS/SDC2/PTK2/TIAM1/ITGAV/IGF1R/DDX5/MAPK13/GAB1/GRB2/PRKACB/EIF4B/RHOA/STAT3/…	https://www.kegg.jp/kegg-bin/show_pathway?hsa05205/836%09yellow/1514%09yellow/117581%09yellow/10855%09yellow/7473%09yellow/4313%09yellow/5329%09yellow/7057%09yellow/3791%09yellow/287%09yellow/859%09yellow/4233%09yellow/4060%09yellow/1839%09yellow/3059%09yellow/7476%09yellow/7291%09yellow/3236%09yellow/2017%09yellow/7099%09yellow/9475%09yellow/867%09yellow/6300%09yellow/356%09yellow/1026%09yellow/…	Human Diseases	Cancer: overview
hsa04923	Regulation of lipolysis in adipocytes	55	-0.482289	-1.41345	0.0649696	0.217375	0.16554	3689	tags=35%, list=21%, signal=27%	2167/114/57104/5290/134/207/3643/3991/8660/153/364/111/5291/8471/5346/63924/7253/1081/100509620	FABP4/ADCY8/PNPLA2/PIK3CA/ADORA1/AKT1/INSR/LIPE/IRS2/ADRB1/AQP7/ADCY5/PIK3CB/IRS4/PLIN1/CIDEC/TSHR/CGA/AQP7B	https://www.kegg.jp/kegg-bin/show_pathway?hsa04923/2167%09yellow/114%09yellow/57104%09yellow/5290%09yellow/134%09yellow/207%09yellow/3643%09yellow/3991%09yellow/8660%09yellow/153%09yellow/364%09yellow/111%09yellow/5291%09yellow/8471%09yellow/5346%09yellow/63924%09yellow/7253%09yellow/1081%09yellow/100509620%09yellow	Organismal Systems	Endocrine system
hsa04920	Adipocytokine signaling pathway	69	-0.457363	-1.38358	0.0693673	0.22994	0.175108	3762	tags=32%, list=21%, signal=25%	5564/53632/2475/5106/10891/6256/3953/6794/207/1374/9370/8660/5465/1375/32/5105/5443/8471/23205/81616/3952/2538	PRKAB1/PRKAG3/MTOR/PCK2/PPARGC1A/RXRA/LEPR/STK11/AKT1/CPT1A/ADIPOQ/IRS2/PPARA/CPT1B/ACACB/PCK1/POMC/IRS4/ACSBG1/ACSBG2/LEP/G6PC1	https://www.kegg.jp/kegg-bin/show_pathway?hsa04920/5564%09yellow/53632%09yellow/2475%09yellow/5106%09yellow/10891%09yellow/6256%09yellow/3953%09yellow/6794%09yellow/207%09yellow/1374%09yellow/9370%09yellow/8660%09yellow/5465%09yellow/1375%09yellow/32%09yellow/5105%09yellow/5443%09yellow/8471%09yellow/23205%09yellow/81616%09yellow/3952%09yellow/2538%09yellow	Organismal Systems	Endocrine system
hsa00140	Steroid hormone biosynthesis	46	-0.496384	-1.41589	0.0708265	0.230508	0.175541	2286	tags=26%, list=13%, signal=23%	374875/1589/79154/3290/3283/3293/7363/1544/574537/1551/10941/54576	HSD11B1L/CYP21A2/DHRS11/HSD11B1/HSD3B1/HSD17B3/UGT2B4/CYP1A2/UGT2A2/CYP3A7/UGT2A1/UGT1A8	https://www.kegg.jp/kegg-bin/show_pathway?hsa00140/374875%09yellow/1589%09yellow/79154%09yellow/3290%09yellow/3283%09yellow/3293%09yellow/7363%09yellow/1544%09yellow/574537%09yellow/1551%09yellow/10941%09yellow/54576%09yellow	Metabolism	Lipid metabolism
hsa00983	Drug metabolism - other enzymes	65	-0.46168	-1.38551	0.070677	0.230508	0.175541	585	tags=11%, list=3%, signal=10%	7363/10/51733/574537/1548/10941/54576	UGT2B4/NAT2/UPB1/UGT2A2/CYP2A6/UGT2A1/UGT1A8	https://www.kegg.jp/kegg-bin/show_pathway?hsa00983/7363%09yellow/10%09yellow/51733%09yellow/574537%09yellow/1548%09yellow/10941%09yellow/54576%09yellow	Metabolism	Xenobiotics biodegradation and metabolism
hsa04611	Platelet activation	122	0.291659	1.22788	0.07392	0.238409	0.181558	4034	tags=43%, list=23%, signal=33%	2977/9002/2207/1281/6916/2212/64805/10125/5739/4067/2814/5023/2243/10235/5294/5593/4638/9475/2534/6300/83706/695/2983/1432/2982/5293/3937/54518/1278/3673/2773/4659/10627/6850/10672/1277/2778/5592/113/2770/5336/103910/5603/107/6915/7408/5567/5906/387/71/5500/283748	GUCY1A2/F2RL3/FCER1G/COL3A1/TBXAS1/FCGR2A/P2RY12/RASGRP1/PTGIR/LYN/GP5/P2RX1/FGA/RASGRP2/PIK3CG/PRKG2/MYLK/ROCK2/FYN/MAPK12/FERMT3/BTK/GUCY1B1/MAPK14/GUCY1A1/PIK3CD/LCP2/APBB1IP/COL1A2/ITGA2/GNAI3/PPP1R12A/MYL12A/SYK/GNA13/COL1A1/GNAS/PRKG1/ADCY7/GNAI1/PLCG2/MYL12B/MAPK13/ADCY1/TBXA2R/VASP/PRKACB/RAP1A/RHOA/ACTG1/PPP1CB/PLA2G4D	https://www.kegg.jp/kegg-bin/show_pathway?hsa04611/2977%09yellow/9002%09yellow/2207%09yellow/1281%09yellow/6916%09yellow/2212%09yellow/64805%09yellow/10125%09yellow/5739%09yellow/4067%09yellow/2814%09yellow/5023%09yellow/2243%09yellow/10235%09yellow/5294%09yellow/5593%09yellow/4638%09yellow/9475%09yellow/2534%09yellow/6300%09yellow/83706%09yellow/695%09yellow/2983%09yellow/1432%09yellow/2982%09ye…	Organismal Systems	Immune system
hsa04976	Bile secretion	69	-0.453293	-1.37127	0.0756349	0.241761	0.184111	4384	tags=42%, list=25%, signal=32%	108/366/6548/64240/8647/200931/123264/1080/114/2052/8714/6256/57835/6522/949/6580/3781/111/343/480/6344/570/7363/574537/6555/10941/361/10864/54576	ADCY2/AQP9/SLC9A1/ABCG5/ABCB11/SLC51A/SLC51B/CFTR/ADCY8/EPHX1/ABCC3/RXRA/SLC4A5/SLC4A2/SCARB1/SLC22A1/KCNN2/ADCY5/AQP8/ATP1A4/SCTR/BAAT/UGT2B4/UGT2A2/SLC10A2/UGT2A1/AQP4/SLC22A7/UGT1A8	https://www.kegg.jp/kegg-bin/show_pathway?hsa04976/108%09yellow/366%09yellow/6548%09yellow/64240%09yellow/8647%09yellow/200931%09yellow/123264%09yellow/1080%09yellow/114%09yellow/2052%09yellow/8714%09yellow/6256%09yellow/57835%09yellow/6522%09yellow/949%09yellow/6580%09yellow/3781%09yellow/111%09yellow/343%09yellow/480%09yellow/6344%09yellow/570%09yellow/7363%09yellow/574537%09yellow/6555%09yello…	Organismal Systems	Digestive system
[truncated: 246 more rows]
